# Supplementary material for: Long-read assays shed new light on the transcriptome complexity of a viral pathogen
Source: Sci Rep. 2020 Aug 14;10:13822. doi: 10.1038/s41598-020-70794-5 (PMC7427789; doi:10.1038/s41598-020-70794-5)
Supplement: Supplementary file 4 — Supplementary information 4 [file 41598_2020_70794_MOESM4_ESM.xlsx]

## Sheet: Table S1 
Supplementary Table S1. Statistics.
Sequencing platform	Sequencing run	Read count	Mapped viral read count	Mapped viral fraction	Min viral read length	Min viral mapped read length	Mean viral read length	Stdev viral read length	Mean viral mapped read length	Stdev viral mapped length	Median viral read length	Median viral mapped read length	Max viral read length	Max viral mapped read length
Pacific Biosciences	1h_Sequel	117079	482	0.00411688	68	113	1879.12	1019.27	780.046	464.426	1710	708.5	7355	3897
Pacific Biosciences	2h_Sequel	38745	572	0.0147632	52	128	1386.45	904.84	816.729	524.705	1162	717	7049	3144
Pacific Biosciences	3h_Sequel	69888	1164	0.0166552	51	87	1573.65	1000.83	928.098	502.381	1390	842.5	7034	3496
Pacific Biosciences	4h_1_Sequel	44210	896	0.0202669	52	86	1689.63	1338.22	822.052	557.153	1388	720	7104	4154
Pacific Biosciences	4h_2_Sequel	263006	4905	0.0186498	39	90	1969.74	909.693	961.79	466.204	1814	883	7171	3923
Pacific Biosciences	6h_Sequel	104437	3272	0.0313299	53	80	1638.4	1019.72	882.362	534.422	1494	769	7033	4208
Pacific Biosciences	8h_1_Sequel	104820	5877	0.0560675	16	90	1700.28	1017.62	979.553	583.182	1582	877	7058	5287
Pacific Biosciences	8h_2_Sequel	189085	12529	0.0662612	43	81	1985.74	958.625	1041.46	585.614	1858	895	7239	5442
Pacific Biosciences	RSII	635	111	0.174803	11	372	1432.32	573.935	1356.71	486.948	1392	1309	4227	3564
Pacific Biosciences	RSII_size_selected	219403	58444	0.266377	12	80	1212.42	704.614	961.918	413.081	1087	918	9243	4159
Pacific Biosciences	RSII_Random	3921	31	0.00790615	21	171	919.667	493.478	714.258	502.053	834	572	5223	2906
Oxford Nanopore Technolgies	dRNA	195113	1469	0.00752897	5	97	287.854	425.125	493.157	317.279	82	411	35456	2713
Oxford Nanopore Technolgies	Cap_selected_1	797571	333	0.000417518	5	135	893.737	728.929	542.964	207.745	677	546	50100	1707
Oxford Nanopore Technolgies	Cap_selected_2	1560095	168050	0.107718	5	90	801.486	473.523	626.16	265.071	681	614	138166	3245
Oxford Nanopore Technolgies	Uninfected_ONT	376572	1	2.65553e-06	70	128	1181.38	1055.92	128	0	824	128	20419	128
Oxford Nanopore Technolgies	1h_ONT	59829	11685	0.195307	135	106	774.311	495.176	333.79	216.561	595	270	7503	2610
Oxford Nanopore Technolgies	2h_ONT	465681	69956	0.150223	74	83	656.573	444.774	289.964	144.514	510	267	7947	3056
Oxford Nanopore Technolgies	3h_ONT	87062	16430	0.188716	118	87	669.183	420.048	300.68	149.14	533	270	7399	2270
Oxford Nanopore Technolgies	4h_ONT	143574	32274	0.22479	107	92	650.788	385.714	303.236	154.936	525	271	8308	3436
Oxford Nanopore Technolgies	6h_ONT	117718	31635	0.268735	124	88	670.678	414.479	330.967	198.377	539	276	6940	3805
Oxford Nanopore Technolgies	8h_ONT	67693	35237	0.520541	78	87	716.751	458.825	384.435	288.638	549	282	6710	4256
Oxford Nanopore Technolgies	12h_ONT	57090	42361	0.742004	121	85	545.205	247.831	306.641	158.345	472	270	4940	3643
Oxford Nanopore Technolgies	VACV_COX_VSV_mix_ONT	814338	37004	0.0454406	5	98	488.819	397.773	312.25	196.258	412	260	8029	3268
Oxford Nanopore Technolgies	VACV_VZV_PRV_HSV_mix_ONT	2737762	90183	0.0329404	5	84	1027.75	1102.51	646.059	460.098	729	508	56985	6343
	all	8635327	624901	0.0723656	52.9167	109.917	1114.66	707.978	635.137	349.047	951.625	566	18109.9	3527.5
Sequencing platform	Sequencing run	Read count	Mapped host read count	Mapped host fraction	Min host read length	Min host mapped read length	Mean host read length	Stdev host length	Mean host mapped read length	Stdev host mapped length	Median host read length	Median host mapped read length	Max host read length	Max host mapped read length
Oxford Nanopore Technolgies	Uninfected_ONT	376572	329246	0.87	70	84	1181.38	1055.92	895.633	783.105	824	634	20419	9523
Oxford Nanopore Technolgies	1h_ONT	59829	41933	0.7	135	91	774.312	495.176	619.621	478.626	595	458	7503	6637
Oxford Nanopore Technolgies	2h_ONT	465681	324377	0.7	74	84	656.573	444.774	504.358	438.219	510	369	7947	6733
Oxford Nanopore Technolgies	3h_ONT	87062	61740	0.71	118	88	669.183	420.048	514.43	409.373	533	389	7399	6117
Oxford Nanopore Technolgies	4h_ONT	143574	95294	0.66	107	88	650.788	385.714	502.011	383.65	525	389	8308	5916
Oxford Nanopore Technolgies	6h_ONT	117718	73879	0.63	124	88	670.678	414.479	522.761	415.276	539	398	6940	6133
Oxford Nanopore Technolgies	8h_ONT	67693	27918	0.41	78	94	716.751	458.825	624.752	496.402	549	452	6710	6119
Oxford Nanopore Technolgies	12h_ONT	57090	10388	0.18	121	93	545.205	247.831	482.254	345.705	472	386	4940	4112
Pacific Biosciences	1h_Sequel	117079	99276	0.85	68	80	1879.12	1019.27	1433.36	716.704	1710	1366	7355	6483
Pacific Biosciences	2h_Sequel	38745	37796	0.98	52	80	1386.45	904.841	1202.33	788.87	1162	1011	7049	6653
Pacific Biosciences	3h_Sequel	69888	66497	0.95	51	80	1573.65	1000.83	1337.57	743.066	1390	1232	7034	5904
Pacific Biosciences	4h_1_Sequel	44210	39229	0.89	52	80	1689.63	1338.22	1267.64	781.12	1388	1173	7104	5838
Pacific Biosciences	6h_Sequel	104437	98542	0.94	53	80	1638.4	1019.72	1407.93	788.354	1494	1309	7033	6315
Pacific Biosciences	8h_1_Sequel	104820	97990	0.93	16	80	1700.28	1017.62	1559.25	924.287	1582	1470	7058	6926
	all	1854398	1404105	0.757176	79.9286	85	1123.74	730.233	919.564	606.625	948.071	788.286	8057.07	6386.36

## Sheet: Table S2 
Supplementary Table S2. Summary table of average and median values of coding sequences of various viruses.
	VACV	HSV	CMV	EBV	PRV	ASFV	AcMNPV
mean	797	1527.91	1365.71	1295.85	1521.43	1002.59	835.638
median	639.5	1130	1187	1055	1097	762.5	671
Abbreviations:
VACV: Vaccinia virus
HSV: Herpes-simplex virus type-1
PRV: Pseudorabies virus
CMV: Human Cytomegalovirus
EBV: Epstein-Barr virus
ASFV: African swine fever virus
AcMNPV: Autographa californica multicapsid nucleopolyhedrovirus

## Sheet: Table S3 
Supplementary Table S3. Summary table of the transcripts identified by this study.
(a)	Genomic position of the 8,191 transcripts identified by the LoRTIA toolkit. Additional experiments are needed to prove the existence of these transcripts						(b)	Names and position of the 1,480 VACV transcripts identified by the LoRTIA tool under strict criteria. * TSS and TES validated by only Albacore. PB: these positions were only detected within the PacBio datasets									(c)	List of additional 308 transcripts (from the 8,191 list) that were identified by the LoRTIA pipeline; these contain ORF but do not meet the strict criteria.							(d)	23 transcripts that do not meet the LoRTIA criteria.
	#	Start	End	Strand				#	Start	End	Strand	ORF	Transcript name	TSS	TES			#	Start	End	Strand	ORF	Transcript name			#	Start	End	Strand	ORF	Transcript name
	1	3445	4450	-				1	2756	4450	-	C23L	C23L-AT4		PB			1	43537	45159	+	F17R	F17R-l-AT8			1	21023	21958	-	C1L	C1L-AT2
	2	7070	7216	-				2	3445	4450	-	C23L	C23L-AT3					2	43805	45072	+	F17R	F17R-AT1			2	21067	21958	-	C1L	C1L-AT1
	3	7304	7833	+				3	3480	4450	-	C23L	C23L-A2					3	43805	44623	+	F17R	F17R-AT3			3	21157	21958	-	C1L	C1L
	4	7304	7819	+				4	3505	4450	-	C23L	C23L-AT1					4	43805	44579	+	F17R	F17R-AT2			4	22872	24621	-	M1L (old cdns)	M1L-l
	5	7304	7720	+				5	3624	4450	-	C23L	C23L					5	43805	44814	+	F17R	F17R-AT7			5	43805	45040	+	F17R	F17R-AT
	6	7833	8935	-				6	4124	4450	-	.	nc-C23L					6	43805	44553	+	F17R	F17R			6	42518	45722	-	E1L	E1L-F17R-F16L-F15L-AT
	7	7878	8935	-				7	4499	7086	-	C19L	C19L-VACVWR_5-VACVWR_4-VACVWR_3_C22L					7	43805	44666	+	F17R	F17R-AT4			7	52906	53826	+	E8R	E8R-AT
	8	7889	8935	-				8	4499	7216	-	C19L	C19L-VACVWR_5-VACVWR_4-VACVWR_3_C22L-l					8	43805	44711	+	F17R	F17R-AT5			8	69945	71172	-	G3L	G3L
	9	8008	8935	-				9	7070	7216	-	C19.5L	C19.5L					9	43805	44772	+	F17R	F17R-AT6			9	68975	71172	-	G3L	G3L-G1L
	10	10237	10721	-				10	7304	7790	+	C11R	C11R		*			10	43805	45039	+	F17R	F17R-AT9			10	70941	72191	-	G4L	c-G4L-G2R
	11	10248	10721	-				11	7304	7819	+	C11R	C11R-AT1					11	43805	45050	+	F17R	F17R-AT10			11	72095	73807	+	G5R	G5R-G5.5R
	12	10276	10721	-				12	7304	7833	+	C11R	C11R-AT2					12	43805	45098	+	F17R	F17R-AT11			12	83401	87384	+	J6R	J6R-l
	13	10276	10603	-				13	7304	7855	+	C11R	C11R-AT3					13	43805	45140	+	F17R	F17R-AT12			13	107005	109995	-	D13	D13L-D12L
	14	12790	13108	-				14	7304	7867	+	C11R	C11R-AT4					14	43805	45159	+	F17R	F17R-AT13			14	111307	113338	-	A3L	A3L
	15	12804	13108	-				15	7304	7898	+	C11R	C11R-AT5					15	43805	45380	+	F17R	F17R-AT14			15	137958	140452	-	A26L	A26L
	16	15673	16252	-				16	7820	8414	-	C10L.5	C10L.5-AT4					16	43805	45709	+	F17R	c F17R-E1L			16	150880	151595	+	A43R	A43R
	17	16950	17676	-				17	7820	8935	-	C10L	C10L-AT4					17	43805	46112	+	F17R	c F17R-E1L-AT			17	152869	153474	+	A45R	A45R
	18	16979	17676	-				18	7820	9329	-	C10L	C10L-AT4-l					18	52286	53266	+	E7R	E7R			18	156082	158805	+	A50R	A50R-A51R
	19	21157	21841	-				19	7833	8935	-	C10L	C10L-AT3					19	52709	53895	+	E8R	E8R			19	160549	162336	+	A55R	A55R-l
	20	21157	22897	-				20	7833	9329	-	C10L	C10L-AT3-l					20	52709	53940	+	E8R	E8R-AT1			20	169495	170164	+	B6R	B6R
	21	21157	22290	-				21	7856	8414	-	C10L.5	C10L.5-AT2					21	52709	54058	+	E8R	E8R-AT2			21	177401	179190	+	B18R	B18R
	22	22303	22897	-				22	7856	8935	-	C10L	C10L-AT2					22	52853	54088	+	E8R	E8R-s			22	182478	182621	-	VACVWR_02070	VACVWR_02070
	23	24248	25047	-				23	7878	8414	-	C10L.5	C10L.5-AT1					23	52853	54142	+	E8R	E8R-s-AT1			23	183871	184524	+	C13L	C13L
	24	25040	25991	-				24	7878	8935	-	C10L	C10L-AT1					24	52853	54446	+	E8R	E8R-s-AT2			24	189362	190398	+	B28R	B28R
	25	25070	25991	-				25	7878	9329	-	C10L	C10L-AT1-l					25	56184	57474	+	E10R	c-E10R-E10L
	26	25070	25269	-				26	7889	8414	-	C10L.5	C10L.5					26	73317	73787	+	G5.5R	G5.5R-l
	27	26083	26262	-				27	7889	8935	-	C10L	C10L					27	73317	74677	+	G5.5R	G5.5R-l-G6R
	28	27311	27639	-				28	7889	9329	-	C10L	C10L-l1					28	75302	76472	+	G8R	G8R-AT-4
	29	28778	29780	-				29	9013	9329	-	C9.5L	C9.5L					29	75302	76147	+	G8R	G8R
	30	29850	30343	+				30	9013	10721	-	VACWR_10	VACVWR_10-VACVWR_9					30	75302	76248	+	G8R	G8R-AT-1
	31	29850	30372	+				31	9078	9329	-	C9.5L	C9.5L-AT					31	75302	76328	+	G8R	G8R-AT-2
	32	30320	31531	-				32	9425	10236	+	VACWR_9	VACVWR_9					32	75302	76375	+	G8R	G8R-AT-3
	33	30320	31216	-				33	10136	10721	-	VACWR_10	VACVWR_10-AT					33	75302	76505	+	G8R	G8R-AT-5
	34	30361	31531	-				34	10276	10721	-	VACWR_10	VACVWR_10					34	75302	76048	+	nc-G8R	tr-G8R
	35	30762	31531	-				35	10722	13108	-	VACWR_15	VACVWR_15-VACVWR_14-VACVWR_13-VACVWR_12-VACVWR_11					35	75302	76183	+	G8R	G8R-AT-6
	36	32981	33981	-				36	10722	13188	-	VACWR_15	VACVWR_15-VACVWR_14-VACVWR_13-VACVWR_12-VACVWR_11-l					36	75302	76363	+	G8R	G8R-AT-7
	37	32995	34977	-				37	12749	13108	-	VACWR_15	VACVWR_15-AT2					37	75302	76387	+	G8R	G8R-AT-8
	38	32995	33981	-				38	12749	13188	-	VACWR_15	VACVWR_15-AT2-l					38	75302	76544	+	G8R	G8R-AT-9
	39	34763	35037	-				39	12790	13108	-	VACWR_15	VACVWR_15-AT1					39	75302	76668	+	G8R	G8R-AT-10
	40	35182	35515	-				40	12790	13188	-	VACWR_15	VACVWR_15-AT1-l					40	75491	77187	+	G9R	G9R
	41	35195	35515	-				41	12804	13108	-	VACWR_15	VACVWR_15					41	75491	77284	+	G9R	G9R-AT
	42	37564	38968	-				42	12804	13188	-	VACWR_15	VACVWR_15-l					42	75658	77284	+	G9R	G9R-s-AT1
	43	37846	38968	-				43	12804	15142	-	C9L	C9L-VACVWR_15					43	75658	77411	+	G9R	G9R-s-AT2
	44	38942	40909	-				44	15673	16252	-	C7L	C7L					44	75740	78192	+	G9R	G9R-s2-L1R-L2R
	45	42034	42314	-				45	15673	16959	-	C6L	C6L-C7L					45	77128	78130	+	L1R	L1R
	46	42034	43030	-				46	16196	16959	-	C6L	C6L-AT3					46	77128	78143	+	L1R	L1R-AT
	47	47788	49310	-				47	16234	16959	-	C6L	C6L-AT2					47	77128	78192	+	L1R	L1R-L2R
	48	47788	48483	-				48	16234	17676	-	C5L	C5L-C6L-AT2					48	77128	78937	+	L1R	L1R-L2R-AT
	49	47788	49267	-				49	16400	16959	-	C6L	C6L-AT1					49	78762	80419	+	L4R	L4R-L5R
	50	49383	50724	+				50	16400	17676	-	C5L	C5L-C6L-AT1					50	78762	81088	+	L4R	L4R-L5R-J1R
	51	57403	59460	-				51	16413	16959	-	C6L	C6L					51	83403	87389	+	J6R	J6R
	52	60941	61972	-				52	16413	17676	-	C5L	C5L-C6L					52	92292	93647	+	nc H6R	nc-H5R.5-l3
	53	73492	73787	+				53	16979	17676	-	C5L	C5L					53	92292	93836	+	nc H6R	nc-H5R.5-l3-AT
	54	77903	78441	+				54	16979	18468	-	C5L	C5L-l					54	92308	93836	+	nc H6R	nc-H5R.5-l2
	55	80823	81413	+				55	17005	17676	-	C5L	C5L-AT2					55	92308	94460	+	H6R	H5R-l2-AT
	56	80823	81428	+				56	17026	17676	-	C5L	C5L-AT1					56	92384	93751	+	nc H6R	nc-H5R-l1
	57	82148	83222	+				57	17026	18580	-	C5L	C5L-AT1-l2					57	92384	94395	+	H6R	H5R-l1-AT
	58	87521	88724	-				58	17026	18693	-	C4L	C4L-C5L					58	92408	94303	+	H6R	H6R-H7R
	59	87850	88724	-				59	17054	17676	-	.	nc-C5L					59	92408	93730	+	H6R	H6R
	60	87997	88724	-				60	17054	18580	-	C4L.5	C4L.5-l-C5L					60	92408	93751	+	H6R	H6R-AT1
	61	88035	88724	-				61	17162	17676	-	.	nc-C5L-AT					61	92408	93805	+	H6R	H6R-AT2
	62	91898	92634	+				62	17162	18693	-	C4L	C4L-AT2					62	92438	93730	+	H6R	H6R-s
	63	91898	92656	+				63	17270	19528	-	C4.5L	C4L-C3L-AT1					63	92438	93769	+	H6R	H6R-s-AT1
	64	102710	103252	+				64	17345	18468	-	C4L.5	C4L.5-AT2					64	92438	93882	+	H6R	H6R-s-AT2
	65	104113	105118	+				65	17356	17676	-	.	nc-C5L-AT2					65	92438	94091	+	H6R	H6R-s-H7R
	66	118076	119354	+				66	17356	19528	-	C4L	C4L-C3L-AT2					66	92438	94141	+	H6R	H6R-s-H7R-AT1
	67	130143	131413	+				67	17376	18468	-	C4L.5	C4L.5-AT3					67	92438	95216	+	H6R	H6R-s-H7R-AT12
	68	140637	141831	-				68	17376	18580	-	C4L.5	C4L.5-l-AT3					68	92452	93730	+	H6R	H6R-s2
	69	140841	141831	-				69	17402	17676	-	.	nc-C5L-AT3					69	92452	93769	+	H6R	H6R-s2-AT1
	70	142129	142594	+				70	17537	18468	-	C4L.5	C4L.5-AT1					70	97189	98156	+	D3R.5 (ha mé nincs ilyen)	D3R.5
	71	143387	144003	+				71	17537	18693	-	C4L	C4L-AT1					71	97189	98798	+	D4R	D3R.5-D4R
	72	143387	144038	+				72	17596	18468	-	C4L.5	C4L.5-AT4					72	97669	98323	+	nc D4R	nc-D4R
	73	143655	144003	+				73	17652	18468	-	C4L.5	C4L.5					73	129114	129903	+	A20R	c-A21L-A20R
	74	145154	145875	+				74	17652	18580	-	C4L.5	C4L.5-l					74	143476	144917	+	A34R	A34R-l2-AT
	75	145154	145860	+				75	17652	18693	-	C4L	C4L					75	143476	145127	+	A34R	A34R-l2-A35R
	76	145422	145875	+				76	17755	19528	-	C3L	C3L-AT3		PB			76	143476	145444	+	A34R	A34R-l2-A35R-AT
	77	145873	146849	+				77	17937	18580	-	.	nc-C4L.5-l					77	143655	144567	+	A34R	A34R-l1-AT1
	78	145873	146942	+				78	18000	18468	-	.	nc-C4L.5					78	143655	144591	+		A34R-l1
	79	145873	146874	+				79	18000	18580	-	nc	nc-C4L.5-l-AT1					79	143655	144696	+	A34R	A34R-l1-AT2
	80	145873	146892	+				80	18000	19528	-	C3L	C3L-AT2					80	143655	144787	+	A34R	A34R-l1-AT3
	81	145873	146927	+				81	18135	19528	-	C3L	C3L-AT1					81	143655	145698	+	A34R	A34R-l1-A35R
	82	145873	146907	+				82	18198	18580	-	nc	nc-C4L.5-l-AT2					82	143753	144591	+	A34R	A34R
	83	150877	151788	+				83	18198	19528	-	C3L	C3L					83	143753	144652	+	A34R	A34R-AT
	84	151228	151788	+				84	19445	21152	-	C2L	C2L-AT3					84	143753	144567	+	A34R	A34R-AT1
	85	151493	151788	+				85	19461	21152	-	C2L	C2L-AT2					85	143753	144724	+	A34R	A34R-AT2
	86	153262	153960	+				86	19501	21152	-	C2L	C2L-AT1					86	143753	144815	+	A34R	A34R-AT3
	87	153262	154033	+				87	19536	21152	-	C2L	C2L					87	143753	144903	+	A34R	A34R-AT4
	88	153262	154006	+				88	19536	22245	-	N1L	N1L-C1L-C2L					88	143753	145179	+	A34R	A34R-A35R
	89	153495	154033	+				89	19887	21152	-	.	nc-C2L					89	143753	145814	+	A34R	A34R-A35R-AT
	90	157782	158839	+				90	19887	22245	-	N1L	N1L-C1L-AT15					90	143753	145838	+	A34R	A34R-A35R-A36R
	91	158575	158839	+				91	20033	21152	-	.	nc-C2L-AT1					91	143883	144567	+	A34R	A34R-s1-AT1
	92	158848	159537	+				92	20241	21152	-	.	nc-C2L-AT2					92	143883	144787	+	A34R	A34R-s1-AT2
	93	160555	162336	+				93	20241	22245	-	N1L	N1L-C1L-AT14					93	143883	144696	+	A34R	A34R-s1-AT1
	94	163982	164967	+				94	20350	21299	-	C1L.1	C1L.1-AT8					94	143883	144815	+	A34R	A34R-s1-AT2
	95	164972	166704	+				95	20350	21841	-	C1L.7	C1L.7-AT5					95	143883	144903	+	A34R	A34R-s1-AT3
	96	164972	166607	+				96	20370	22245	-	N1L	N1L-C1L-AT13					96	143883	144917	+	A34R	A34R-s1-AT4
	97	164972	166764	+				97	20449	21299	-	C1L.1	C1L.1-AT7					97	143883	145179	+	A34R	A34R-s1-A35R
	98	170670	171555	+				98	20449	22245	-	N1L	N1L-C1L-AT12					98	143883	145316	+	A34R	A34R-s1-A35R-AT1
	99	170670	171489	+				99	20527	21152	-	.	nc-C2L-AT3					99	143883	145478	+	A34R	A34R-s1-A35R-AT2
	100	173528	174679	+				100	20527	22245	-	N1L	N1L-C1L-AT11					100	144015	144787	+	A34R	A34R-s2-AT3
	101	173528	174662	+				101	20542	22245	-	N1L	N1L-C1L-AT10					101	144015	144567	+	A34R	A34R-s2
	102	174677	175256	+				102	20569	21299	-	C1L.1	C1L.1-AT6					102	144015	144591	+	A34R	A34R-s2-AT1
	103	179214	180307	+				103	20569	21841	-	C1L.7	C1L.7-AT4					103	144015	144652	+	A34R	A34R-s2-AT2
	104	179214	180331	+				104	20569	22245	-	N1L	N1L-C1L-AT9					104	144015	144815	+	A34R	A34R-s2-AT4
	105	179214	179500	+				105	20569	22290	-	N1L	N1L-C1L-l-AT7					105	144015	144835	+	A34R	A34R-s2-AT5
	106	185954	187000	+				106	20632	21152	-	.	nc-C2L-AT4					106	144015	144871	+	A34R	A34R-s2-AT6
	107	185954	187056	+				107	20632	22245	-	N1L	N1L-C1L-AT8					107	144015	144994	+	A34R	A34R-s2-AT7
	108	185954	186881	+				108	20653	21299	-	C1L.1	C1L.1-AT5					108	144015	145179	+	A34R	A34R-s2-A35R
	109	187056	187585	-				109	20653	22245	-	N1L	N1L-C1L-AT7					109	144015	145411	+	A34R	A34R-s2-A35R-AT1
	110	187070	187585	-				110	20878	21299	-	C1L.1	C1L.1-AT4					110	144015	145517	+	A34R	A34R-s2-A35R-AT2
	111	187169	187585	-				111	20878	22245	-	N1L	N1L-C1L-AT6					111	147197	148928	+	A39R	A39R
	112	187673	187819	+				112	20878	22290	-	N1L	N1L-C1L-l-AT6					112	150712	151553	+	A43R	A43R-l
	113	190439	191444	+				113	20899	21299	-	C1L.1	C1L.1-AT3		*			113	150877	151788	+	A43R	A43R-VACVWR_01690
	114	3445	4154	-				114	20899	21841	-	C1L.7	C1L.7-AT3		*			114	150891	151788	+	A43R	A43R-s-VACVWR_01690
	115	7448	7819	+				115	20899	22245	-	N1L	N1L-C1L-AT5		*			115	152901	153708	+	A45R	A45R-s
	116	9425	10236	+				116	20899	22290	-	N1L	N1L-C1L-l-AT5		*			116	152901	153944	+	A45R	A45R-s-AT
	117	12735	13188	-				117	20959	21152	-	.	nc-C2L-AT5					117	152901	154797	+	A45R	A45R- A46R
	118	12749	13188	-				118	20959	21299	-	C1L.1	C1L.1-AT2					118	154701	155568	+	A48R	A48R
	119	12790	13188	-				119	20959	22245	-	N1L	N1L-C1L-AT4					119	154701	156098	+	A48R	A48R-A49R
	120	12804	13188	-				120	20959	22290	-	N1L	N1L-C1L-l-AT4					120	154815	155568	+	A48R	A48R-s
	121	16413	16753	-				121	20979	21152	-	.	nc-C2L-AT6					121	156336	158839	+	A50R.5	A51R-l
	122	16413	16959	-				122	20979	21299	-	C1L.1	C1L.1-AT1					122	159193	159537	+	A52R.5	A52R.5
	123	21520	21841	-				123	20979	21841	-	C1L.7	C1L.7-AT2					123	159193	160579	+	A53R	A52R.5-A53R
	124	25070	25899	-				124	20979	22245	-	N1L	N1L-C1L-AT3					124	160555	162336	+	A55R	A55R
	125	30361	30850	-				125	20979	22290	-	N1L	N1L-C1L-l-AT3					125	163347	163936	+	VACVWR_01840	VACVWR_01840
	126	35519	35885	-				126	21024	22245	-	N1L	N1L-C1L-AT2					126	163347	164954	+	VACVWR_01840	VACVWR_01840-B1R
	127	37564	38142	-				127	21024	22290	-	N1L	N1L-C1L-l-AT2					127	169500	170774	+	B6R	B6R-B7R
	128	38942	40104	-				128	21064	21299	-	C1L.1	C1L.1					128	169735	171056	+	B7R	B7R-l-AT1
	129	47678	48483	-				129	21064	21841	-	C1L.7	C1L.7-AT1					129	169735	170662	+	B7R	B7R-l-AT2
	130	47760	48483	-				130	21064	22245	-	N1L	N1L-C1L-AT1					130	169735	170774	+	B7R	B7R-l
	131	47788	48313	-				131	21064	22290	-	N1L	N1L-C1L-l-AT1					131	169735	171880	+	B7R	B7R-l- B8R-B9R
	132	47803	48483	-				132	21157	21841	-	C1L.7	C1L.7					132	169784	170727	+	B7R	B7R
	133	48192	49267	-				133	21157	22245	-	N1L	N1L-C1L					133	169784	170774	+	B7R	B7R-AT1
	134	50467	50724	+				134	21157	22290	-	N1L	N1L-C1L-l					134	169784	171056	+	B7R	B7R-AT2
	135	53106	56763	-				135	21157	22897	-	N2L	N2L-N1L-C1L					135	169784	171291	+	B7R	B7R-AT3
	136	57726	59460	-				136	21298	22245	-	N1L	N1L-AT3					136	169784	171632	+	B7R	B7R-B8R
	137	59041	59460	-				137	21298	22290	-	N1L	N1L-l-AT3					137	171564	172358	+	B9R	B9R-VACVWR_01940
	138	60928	61972	-				138	21344	21841	-	.	nc-C1L.7-AT					138	171564	172369	+	B9R	B9R-VACVWR_01940-AT1
	139	60941	61807	-				139	21344	22245	-	N1L	N1L-AT2					139	171564	172389	+	B9R	B9R-VACVWR_01940-AT2
	140	60941	61573	-				140	21344	22290	-	N1L	N1L-l-AT2					140	171564	172637	+	B9R	B9R-VACVWR_01940-B11R
	141	61110	61972	-				141	21554	21841	-	.	nc-C1L.7					141	171564	173031	+	B9R	B9R-VACVWR_01940-B11R-AT
	142	61368	61972	-				142	21554	22245	-	N1L	N1L-AT1					142	171564	173820	+	B9R	B9R-VACVWR_01940-B11R-B12R
	143	77903	78192	+				143	21554	22290	-	N1L	N1L-l-AT1					143	181855	182549	+	VACVWR_02060	VACVWR_02060
	144	83403	84641	+				144	21634	22245	-	N1L	N1L					144	183778	185268	+	C13L	C13L-AT-l
	145	91898	92797	+				145	21634	22290	-	N1L	N1L-l					145	4499	5527	-	B28R	B28R
	146	91898	92830	+				146	22157	22897	-	N2L	N2L-AT2					146	6200	7086	-	B25R	B25R
	147	91898	92886	+				147	22193	22897	-	N2L	N2L-AT1					147	11029	12005	-	VACVWR_00120	VACVWR_00120
	148	92183	92797	+				148	22303	22897	-	N2L	N2L					148	20527	21951	-	C1L	C1L-AT8
	149	99940	101136	+				149	22825	24279	-	M1L	M1L-AT		*			149	20618	21951	-	C1L	C1L-AT7
	150	140841	141228	-				150	22873	24279	-	M1L	M1L					150	20653	21951	-	C1L	C1L-AT6
	151	142325	142594	+				151	22873	25047	-	M2L	M2L-M1L					151	20852	21951	-	C1L	C1L-AT5
	152	144557	145127	+				152	24191	25047	-	M2L	M2L-AT2					152	20878	21951	-	C1L	C1L-AT4
	153	144557	144903	+				153	24226	25047	-	M2L	M2L-AT1					153	20929	21951	-	C1L	C1L-AT10
	154	145873	146592	+				154	24248	25047	-	M2L	M2L					154	20959	21951	-	C1L	C1L-AT3
	155	146637	146849	+				155	24248	25991	-	K1L	K1L-M2L					155	20979	21951	-	C1L	C1L-AT2
	156	149041	149593	+				156	24837	25991	-	K1L	K1L-AT5					156	21064	21951	-	C1L	C1L-AT9
	157	149589	150350	-				157	24878	25899	-	K1L.5	K1L.5-AT3					157	21119	21951	-	C1L	C1L-AT1
	158	151776	152870	-				158	24878	25991	-	K1L	K1L-AT4					158	21157	21951	-	C1L	C1L
	159	163982	165812	+				159	24878	26262	-	K1L	K1L-AT4-l					159	21721	22245	-	N1L	N1L-AT2
	160	163982	164954	+				160	24878	27319	-	K2L	K2L-K1L					160	21743	22245	-	N1L	N1L-AT1
	161	164258	164954	+				161	24895	25991	-	K1L	K1L-AT3					161	21762	22245	-	N1L	N1L
	162	170670	171759	+				162	25018	25899	-	K1L.5	K1L.5-AT2		PB			162	21721	22290	-	N1L	N1L-l-AT2
	163	170670	171105	+				163	25018	25991	-	K1L	K1L-AT2		PB			163	21743	22290	-	N1L	N1L-l-AT1
	164	170882	171555	+				164	25018	26262	-	K1L	K1L-AT2-l		PB			164	21762	22290	-	N1L	N1L-l
	165	172646	173556	+				165	25040	25899	-	K1L.5	K1L.5-AT1					165	21721	22897	-	N2L	N2L-N1L-AT2
	166	173150	173556	+				166	25040	25991	-	K1L	K1L-AT1					166	21743	22897	-	N2L	N2L-N1L-AT1
	167	174677	175244	+				167	25040	26262	-	K1L	K1L-AT1-l					167	21762	22897	-	N2L	N2L-N1L
	168	177405	179204	+				168	25070	25899	-	K1L.5	K1L.5					168	22825	24657	-	M1L	M1L-l
	169	186592	187000	+				169	25070	25991	-	K1L	K1L					169	27252	29017	-	K4L	K4L-K3L
	170	187070	187441	-				170	25070	26262	-	K1L	K1L-l					170	28778	29017	-	K4.5L	K4.5L
	171	190735	191444	+				171	25982	27319	-	K2L	K2L-AT2					171	28778	29474	-	VACVWR_00330	VACVWR_00330
	172	3677	4450	-				172	26064	27319	-	K2L	K2L-AT1					172	28778	29517	-	VACVWR_00340	VACVWR_00340
	173	4499	5527	-				173	26083	26262	-	K1.5L	K1.5L					173	41030	42495	-	F14.5L	F14.5L-F14L-s-AT2
	174	7304	7790	+				174	26083	27319	-	K2L	K2L					174	41189	42495	-	F14.5L	F14.5L-F14L-s-AT1
	175	7304	7707	+				175	26083	27639	-	K3L	K3L-K2L					175	41378	42495	-	F14.5L	F14.5L-F14L-s-AT3
	176	7820	8935	-				176	26261	27319	-	.	nc-K2L					176	41463	42495	-	F14.5L	F14.5L-F14L-s-AT4
	177	7820	9329	-				177	26261	27639	-	K3L	K3L-AT2					177	41552	42495	-	F14.5L	F14.5L-F14L-s-AT5
	178	9013	9329	-				178	26286	27319	-	nc	nc-K2L-AT1					178	41633	42495	-	F14.5L	F14.5L-F14L-s-AT6
	179	10136	10721	-				179	26641	27319	-	nc	nc-K2L-AT2					179	41921	42495	-	F14.5L	F14.5L-F14L-s-AT7
	180	17537	18693	-				180	27265	27639	-	K3L	K3L-AT1					180	41976	42495	-	F14.5L	F14.5L-F14L-s-AT8
	181	17652	18693	-				181	27311	27639	-	K3L	K3L					181	42001	42495	-	F14.5L	F14.5L-F14L-s-AT9
	182	19501	19781	-				182	28778	29780	-	K6L	K6L-VACVWR_34_33					182	42034	42495	-	F14.5L	F14.5L-F14L-s
	183	19536	19781	-				183	29850	30343	+	K7R	K7R					183	41312	42556	-	F14.5L	F14.5L-F14L-AT1
	184	19536	21152	-				184	29850	30372	+	K7R	K7R-AT					184	41508	42556	-	F14.5L	F14.5L-F14L-AT2
	185	20979	21152	-				185	30277	31216	-	F1L	F1L-AT5					185	41552	42556	-	F14.5L	F14.5L-F14L-AT3
	186	21157	21555	-				186	30277	31531	-	F2L	F2L-F1L-AT5					186	41765	42556	-	F14.5L	F14.5L-F14L-AT4
	187	22157	22897	-				187	30308	31216	-	F1L	F1L-AT4					187	41976	42556	-	F14.5L	F14.5L-F14L-AT5
	188	22193	22897	-				188	30308	31531	-	F2L	F2L-F1L-AT4					188	42034	42556	-	F14.5L	F14.5L-F14L
	189	22873	24279	-				189	30308	32810	-	F3L.5	F3L.5-F2L-F1L-AT2	PB				189	42052	42556	-	F14.5L	F14.5L-F14L-AT6
	190	22940	24279	-				190	30320	31216	-	F1L	F1L-AT3					190	42034	42588	-	F14.5L	F14.5L-F14L-l
	191	24226	25047	-				191	30320	31531	-	F2L	F2L-F1L-AT3					191	42457	45721	-	E1L	E1L-F17R-F16L-F15L
	192	24248	25991	-				192	30343	31216	-	F1L	F1L-AT2					192	57054	57537	-	E11L	E11L-s
	193	24248	24712	-				193	30343	31531	-	F2L	F2L-F1L-AT2					193	64311	65825	-	I6L	I6L-I5L
	194	25018	25269	-				194	30361	31216	-	F1L	F1L					194	65725	67019	-	I7L	I7L
	195	25040	26262	-				195	30361	31531	-	F2L	F2L-F1L					195	70894	72191	-	G4L	c-G4L-G2R-AT
	196	25040	25269	-				196	30361	32810	-	F3L.5	F3L.5-F2L-F1L	PB				196	87930	89404	-	H3L	H3L-AT5
	197	25070	25238	-				197	30361	34977	-	F5L	F5L-F4L-F3L-F2L-F1L					197	87970	89404	-	H3L	H3L-AT4
	198	26083	27319	-				198	30393	31216	-	F1L	F1L-AT1					198	88130	89404	-	H3L	H3L-AT3
	199	27265	27639	-				199	30393	31531	-	F2L	F2L-F1L-AT1					199	88253	89404	-	H3L	H3L-AT2
	200	27296	27639	-				200	30393	32810	-	F3L.5	F3L.5-F2L-F1L-AT1	PB				200	88266	89404	-	H3L	H3L
	201	27337	27639	-				201	30505	31531	-	F2L	F2L-AT2					201	88305	89404	-	H3L	H3L-AT1
	202	30308	31531	-				202	30505	32810	-	F3L.5	F3L.5-F2L-AT2	PB				202	88218	89766	-	H3L	H3L-l-AT3
	203	30343	31531	-				203	30533	31531	-	F2L	F2L-AT3					203	88266	89766	-	H3L	H3L-l
	204	30361	31216	-				204	30625	31216	-	.	nc-F1L					204	89091	89766	-	H3L	H3L-l-AT2
	205	30361	30609	-				205	30625	31531	-	F2L	F2L-AT1					205	89163	89766	-	H3L	H3L-l-AT1
	206	30393	31531	-				206	30625	32810	-	F3L.5	F3L.5-F2L-AT1	PB				206	102524	104189	-	D8L	D8L-D7R-AT
	207	32893	33981	-				207	31172	31531	-	.	nc-F2L		*			207	102771	104189	-	D8L	D8L-D7R
	208	32995	33193	-				208	31172	32810	-	F3L.5	F3L.5-AT	PB	*			208	102985	104189	-	D8L	D8L
	209	34892	35037	-				209	31450	32810	-	F3L.5	F3L.5	PB				209	105319	107324	-	D11L.8	D11L.8
	210	34962	35515	-				210	31450	33981	-	F4L	F4L-F3L					210	105954	107362	-	ncD11L	ncD11L
	211	35207	35515	-				211	32703	33981	-	F4L	F4L-AT8					211	107766	109995	-	D13L	D13L-AT4
	212	35485	35885	-				212	32703	34977	-	F5L	F5L-F4L-AT4					212	107872	109995	-	D13L	D13L-AT3
	213	35532	35885	-				213	32783	33981	-	F4L	F4L-AT7					213	108038	109995	-	D13L	D13L-AT2
	214	42001	42314	-				214	32846	33981	-	F4L	F4L-AT6					214	108078	109995	-	D13L	D13L-AT1
	215	42034	42495	-				215	32893	33981	-	F4L	F4L-AT5					215	108218	109995	-	D13L	D13L
	216	42034	42365	-				216	32905	33981	-	F4L	F4L-AT4					216	108547	110464	-	A1L	A1L-s-AT14
	217	42513	43761	-				217	32905	34977	-	F5L	F5L-F4L-AT3					217	108764	110464	-	A1L	A1L-s-AT13
	218	42513	43030	-				218	32917	33981	-	F4L	F4L-AT3					218	108884	110464	-	A1L	A1L-s-AT12
	219	45324	45721	-				219	32917	34977	-	F5L	F5L-F4L-AT2					219	109132	110464	-	A1L	A1L-s-AT11
	220	47788	49255	-				220	32948	33981	-	F4L	F4L-AT2					220	109405	110464	-	A1L	A1L-s-AT10
	221	47788	48242	-				221	32981	33981	-	F4L	F4L-AT1					221	109522	110464	-	A1L	A1L-s-AT9
	222	47803	49310	-				222	32981	34977	-	F5L	F5L-F4L-AT1					222	109580	110464	-	A1L	A1L-s-AT8
	223	57403	57865	-				223	32981	35037	-	F5L	F5L-F4L-AT1-l					223	109659	110464	-	A1L	A1L-s-AT7
	224	57414	59460	-				224	32981	35140	-	F5L	F5L-F4L-AT1-l2					224	109708	110464	-	A1L	A1L-s-AT-6
	225	57414	59421	-				225	32995	33981	-	F4L	F4L					225	109730	110464	-	A1L	A1L-s-AT-5
	226	60941	61665	-				226	32995	34977	-	F5L	F5L-F4L					226	109763	110464	-	A1L	A1L-s-AT-4
	227	61985	62516	-				227	32995	35037	-	F5L	F5L-F4L-l1					227	109793	110464	-	A1L	A1L-s-AT-3
	228	80823	81451	+				228	32995	35140	-	F5L	F5L-F4L-l2					228	109867	110464	-	A1L	A1L-s-AT-2
	229	87897	88724	-				229	33496	33981	-	.	nc-F4L-AT					229	109898	110464	-	A1L	A1L-s-AT-1
	230	91898	92810	+				230	33496	34977	-	F5L	F5L-AT					230	109922	110464	-	A1L	AL1-s
	231	94040	94373	+				231	33496	35037	-	F5L	F5L-l-AT					231	110024	110464	-	A1L	nc-A1L-s-at
	232	102710	103229	+				232	33496	35140	-	F5L	F5L-AT-l2					232	110184	110464	-	A1L	nc-A1L-s
	233	102710	103196	+				233	33576	33981	-	.	nc-F4L					233	109680	111192	-	A2L	A2L-A1L
	234	102710	103746	+				234	33576	34977	-	F5L	F5L					234	109708	111192	-	A2L	A2L-A1L-AT1
	235	107037	108302	-				235	33576	35037	-	F5L	F5L-l					235	109966	111192	-	A2L	A2L-A1L-AT2
	236	107182	108302	-				236	34129	34977	-	.	nc-F5L					236	110061	111192	-	A2L	A2L-AT4
	237	110721	110894	+				237	34129	35037	-	.	nc-F5L-l					237	110184	111192	-	A2L	A2L-AT3
	238	112313	112514	-				238	34129	35292	-	F6L	F6L-AT5					238	110200	111192	-	A2L	A2L-AT2
	239	113269	114551	-				239	34129	35515	-	VACVWR_43	VACVWR_43-F6L-AT4					239	110304	111192	-	A2L	A2L-AT1
	240	114267	114964	+				240	34169	35037	-	.	nc-F5L-l-AT					240	110415	111192	-	A2L	A2L-l
	241	131001	131413	+				241	34380	34977	-	.	nc-F5L-AT					241	110435	111192	-	A2L	A2L-l-AT2
	242	140816	141831	-				242	34380	35140	-	.	nc-F5L-l2					242	110447	111192	-	A2L	A2L-l-AT1
	243	142193	142594	+				243	34380	35292	-	F6L	F6L-AT4					243	109405	111223	-	A2L	A2L-l-A1L
	244	143476	144003	+				244	34380	35515	-	VACVWR_43	VACVWR_43-F6L-AT3					244	110061	111223	-	A2L	A2L-l-AT8
	245	144557	145144	+				245	34523	35140	-	.	nc-F5L-l2-AT					245	110200	111223	-	A2L	A2L-l-AT7
	246	144557	144962	+				246	34523	35885	-	F8L	F8L-VACVWR_43-F6L-AT3					246	110257	111223	-	A2L	A2L-l-AT6
	247	144557	145478	+				247	34715	35037	-	.	nc-F5L-l-AT2		PB			247	110292	111223	-	A2L	A2L-l-AT5
	248	145422	145860	+				248	34814	35515	-	VACVWR_43	VACVWR_43-F6L-AT2					248	110304	111223	-	A2L	A2L-l-AT4
	249	145873	146973	+				249	34856	35292	-	F6L	F6L-AT3					249	110336	111223	-	A2L	A2L-l-AT3
	250	146767	147850	+				250	34856	35885	-	F8L	F8L-VACVWR_43-F6L-AT2					250	110351	111223	-	A2L	A2L-l-AT2
	251	146767	146998	+				251	34881	35292	-	F6L	F6L-AT2					251	110383	111223	-	A2L	A2L-l-AT1
	252	146785	147057	+				252	34881	35515	-	VACVWR_43	VACVWR_43-F6L-AT1					252	110415	111223	-	A2L	A2L-l
	253	147000	147315	-				253	34907	35037	-	nc	nc-F6-F5L					253	109405	111491	-	A2.5L	A2.5L-A2L-s-A1L-s
	254	151493	151850	+				254	34907	35292	-	F6L	F6L-AT1					254	110061	111491	-	A2.5L	A2.5L-A2L-s-AT5
	255	153495	153708	+				255	34907	35885	-	F8L	F8L-VACVWR_43-F6L-AT1					255	110146	111491	-	A2.5L	A2.5L-A2L-s-AT4
	256	153996	154829	-				256	34962	35292	-	F6L	F6L					256	110236	111491	-	A2.5L	A2.5L-A2L-s-AT3
	257	154897	155568	+				257	34962	35515	-	VACVWR_43	VACVWR_43-F6L					257	110336	111491	-	A2.5L	A2.5L-A2L-s-AT
	258	155542	156114	+				258	35019	35140	-	.	nc-F6L		PB			258	110351	111491	-	A2.5L	A2.5L-A2L-s-AT2
	259	157782	158823	+				259	35019	35515	-	VACVWR_43	VACVWR_43-AT3		PB			259	110401	111491	-	A2.5L	A2.5L-A2L-s-AT1
	260	158575	158823	+				260	35019	35885	-	F8L	F8L-VACVWR_43-AT3		PB			260	110415	111491	-	A2.5L	A2.5L-A2L-s
	261	158575	158859	+				261	35103	35885	-	F8L	F8L-VACVWR_43-AT2					261	110523	111491	-	A2.5L	A2.5L-s-AT3
	262	158575	158805	+				262	35182	35515	-	VACVWR_43	VACVWR_43-AT2					262	110750	111491	-	A2.5L	A2.5L-s-AT2
	263	158575	158900	+				263	35182	35885	-	F8L	F8L-VACVWR_43-AT1					263	110886	111491	-	A2.5L	A2.5L-s-AT1
	264	162966	163936	+				264	35195	35515	-	VACVWR	VACVWR_43					264	110969	111491	-	A2.5L	A2.5L-s
	265	163269	163936	+				265	35195	35885	-	F8L	F8L-VACVWR_43					265	111555	113338	-	A3L 5'?	tr-A3L-AT5
	266	164972	165273	+				266	35207	35515	-	VACVWR_43	VACVWR_43-AT1					266	111855	113338	-	A3L 5'?	tr-A3L-AT4
	267	169500	170163	+				267	35532	35885	-	F8L	F8L					267	112203	113338	-	A3L 5'?	tr-A3L-AT3
	268	170670	171585	+				268	35592	35885	-	F8L	F8L-AT					268	112441	113338	-	A3L 5'?	tr-A3L-AT2
	269	172328	172637	+				269	37537	38968	-	F11L	F11L-AT3					269	112702	113338	-	A3L 5'?	tr-A3L-AT1
	270	173366	173556	+				270	37564	38968	-	F11L	F11L-AT2					270	112820	113338	-	A3L 5'?	tr-A3L
	271	173528	174753	+				271	37613	38968	-	F11L	F11L-AT1					271	123231	123712	-	A13L	A13L
	272	173528	174023	+				272	37846	38877	-	F11L.5	F11.L.5					272	121923	124327	-	A14.5L	A14.5L-A14L-A13L-A12L-A11R-l
	273	173528	174636	+				273	37846	38968	-	F11L	F11L					273	123108	124327	-	A14.5L	A15.5L-A14-A13L-l-AT2
	274	179214	180194	+				274	37846	40909	-	F12L	F12L-F11L					274	123220	124327	-	A14.5L	A15.5L-A14-A13L-l-AT1
	275	180334	182549	+				275	38942	39648	-	F12L.5	F12L.5					275	123259	124327	-	A14.5L	A15.5L-A14-A13L-l
	276	182631	183733	+				276	38942	40104	-	F12L.7	F12L.7					276	123544	124327	-	A14.5L	A15.5L-A14-l-AT1
	277	185560	185876	+				277	38942	40909	-	F12L	F12L					277	123796	124327	-	A14.5L	A15.5L-A14-l
	278	185560	187069	+				278	39382	39648	-	.	nc-F12L.5					278	122550	124349	-	A14.5L	A14.5L-A14L-A13L-A12L-AT3
	279	185954	187069	+				279	39542	41195	-	.	nc-F13-12L-AT12	PB				279	122784	124349	-	A14.5L	A14.5L-A14L-A13L-A12L-AT2
	280	187099	187585	-				280	39597	41195	-	.	nc-F13-12L-AT11	PB				280	122897	124349	-	A14.5L	A14.5L-A14L-A13L-A12L-AT1
	281	187182	187585	-				281	39636	40909	-	.	nc-F12L-AT10					281	122916	124349	-	A14.5L	A14.5L-A14L-A13L-A12L
	282	189362	190390	+				282	39665	40909	-	.	nc-F12L-AT9					282	123123	124349	-	A14.5L	A14.5L-A14L-A13L-AT3
	283	190439	191212	+				283	39761	40909	-	.	nc-F12L-AT8					283	123184	124349	-	A14.5L	A14.5L-A14L-A13L-AT2
	284	3445	3995	-				284	39761	41195	-	.	nc-F13-12L-AT10	PB				284	123231	124349	-	A14.5L	A14.5L-A14L-A13L
	285	3596	4450	-				285	39919	40909	-	.	nc-F12L-AT7					285	123337	124349	-	A14.5L	A14.5L-A14L-A13L-AT1
	286	4499	7086	-				286	39965	40909	-	.	nc-F12L-AT6					286	123740	124349	-	A14.5L	A14.5L-A14L-AT1
	287	12735	13108	-				287	39965	41195	-	.	nc-F13-12L-AT9	PB				287	123769	124349	-	A14.5L	A14.5L-A14L
	288	21157	21877	-				288	40011	40909	-	.	nc-F12L-AT5					288	123869	124349	-	A14.5L	A14.5L-AT2
	289	22303	22784	-				289	40011	42007	-	.	F13L.5-AT4					289	123885	124349	-	A14.5L	A14.5L
	290	24248	24657	-				290	40011	42314	-	.	F14L-F13L-AT4					290	124945	126427	-	A17L	A17L-AT3
	291	25070	25439	-				291	40033	40909	-	.	nc-F12L-AT4					291	125260	126427	-	A17L	A17L-AT2
	292	26083	26649	-				292	40033	41195	-	.	nc-F13-12L-AT8	PB				292	125396	126427	-	A17L	A17L-AT1
	293	28778	29017	-				293	40033	42007	-	.	F13L.5-AT3					293	125594	126427	-	A17L	A17L
	294	30361	32810	-				294	40075	40909	-	.	nc-F12L-AT3					294	134259	135189	-	VACVWR_01440	VACVWR_01440-s
	295	31071	32810	-				295	40154	41195	-	.	nc-F13-12L-AT7	PB				295	134259	135358	-	VACVWR_01440	VACVWR_01440
	296	39965	40909	-				296	40209	41195	-	.	nc-F13-12L-AT6	PB	PB			296	134582	135552	-	VACVWR_01450	VACVWR_01450
	297	42502	43030	-				297	40234	40909	-	.	nc-F12L-AT2					297	134259	136601	-	VACVWR_01460	VACVWR_01460-AT
	298	47788	48051	-				298	40234	41195	-	.	nc-F13-12L-AT5	PB				298	135086	136601	-	VACVWR_01460	VACVWR_01460
	299	47788	48075	-				299	40259	41195	-	.	nc-F13-12L-AT4	PB				299	135793	136601	-	VACVWR_01460	VACVWR_01460-NC-AT
	300	57436	57865	-				300	40259	42057	-	F13L	F13L-AT6					300	135848	136601	-	VACVWR_01460	VACVWR_01460-NC
	301	59885	61972	-				301	40259	42314	-	F14L	F14L-F13L-AT5					301	140130	141146	-	A28L	A28L-A27L
	302	60403	61807	-				302	40311	40909	-	.	nc-F12L-AT1					302	140107	142161	-	A30.5	A30.5-A30
	303	61985	64360	-				303	40311	41195	-	.	nc-F13-12L-AT3	PB				303	140637	142161	-	A30.5	A30.5-A30
	304	81412	83222	+				304	40329	42057	-	F13L	F13L-AT5					304	140841	142161	-	A30.5	A30.5-A30
	305	82148	82507	+				305	40329	42314	-	F14L	F14L-F13L-AT6					305	140866	142161	-	A30.5	A30.5-A30
	306	91898	92782	+				306	40374	41195	-	.	nc-F13-12L-AT2	PB				306	140882	142161	-	A30.5	A30.5-A30
	307	91898	92536	+				307	40374	42007	-	F13L.5	F13L.5-AT2					307	140989	142161	-	A30.5	A30.5-A30
	308	92408	92768	+				308	40397	42057	-	F13L	F13L-AT4					308	141127	142161	-	A30.5	A30.5-A30
	309	92438	92797	+				309	40416	42007	-	F13L.5	F13L.5-AT1		PB			309	141520	142161	-	A30.5	A30.5-A30
	310	94040	96700	+				310	40487	41195	-	.	nc-F13-12L-AT1	PB
	311	98378	99789	+				311	40487	42057	-	F13L	F13L-AT3
	312	107687	108267	-				312	40552	42057	-	F13L	F13L-AT2		*
	313	112639	114551	-				313	40603	40909	-	.	nc-F12L
	314	144557	145718	+				314	40603	42057	-	F13L	F13L-AT1
	315	146448	146849	+				315	40629	41195	-	.	nc-F13-12L	PB
	316	149041	149428	+				316	40629	42057	-	F13L	F13L
	317	151776	152062	-				317	40629	42314	-	F14L	F14L-F13L
	318	153262	154082	+				318	40846	42007	-	F13L.5	F13L.5		PB
	319	155403	155568	+				319	40957	42007	-	.	nc-F13L.5-AT2
	320	157782	158949	+				320	41030	42007	-	.	nc-F13L.5-AT1		*
	321	157782	158805	+				321	41062	42057	-	.	nc-F13L		*
	322	162855	163936	+				322	41099	42007	-	.	nc-F13L.5
	323	163982	165779	+				323	41508	42314	-	F14L	F14L-AT7
	324	163982	165528	+				324	41868	42314	-	F14L	F14L-AT6
	325	164972	165555	+				325	41868	43030	-	F15L	F15L-F14L.5-F14L-AT2
	326	164972	166585	+				326	41941	42314	-	F14L	F14L-AT5
	327	164972	166623	+				327	41960	42314	-	F14L	F14L-AT4
	328	164972	166570	+				328	41976	42314	-	F14L	F14L-AT3
	329	166005	166704	+				329	42001	42314	-	F14L	F14L-AT2
	330	168434	170163	+				330	42001	43030	-	F15L	F15L-F14L.5-F14L-AT1
	331	171214	171555	+				331	42034	42314	-	F14L	F14L
	332	172646	174679	+				332	42034	43030	-	F15L	F15L-F14L.5-F14L
	333	173528	174696	+				333	42034	43761	-	F16L	F16L-F15L-F14L.5-F14L
	334	173528	174303	+				334	42052	42314	-	F14L	F14L-AT1
	335	173528	174599	+				335	42513	43030	-	F15L	F15L
	336	173528	174620	+				336	42513	43761	-	F16L	F16L-F15L
	337	174446	174679	+				337	45324	45721	-	E2L.5	E2L.5
	338	179214	180088	+				338	45324	47780	-	E2L	E2L	PB
	339	180585	182549	+				339	47635	48483	-	E3L	E3L-AT7
	340	184644	185464	-				340	47635	49310	-	E4L	E4L-E3L-AT4
	341	187803	190390	+				341	47678	48483	-	E3L	E3L-AT6
	342	190439	191293	+				342	47711	48242	-	E3L.5	E3L.5-AT5
	343	190875	191444	+				343	47711	48483	-	E3L	E3L-AT5
	344	3480	4450	-				344	47711	49267	-	E3L	E3L-l-AT4
	345	3929	4450	-				345	47746	48483	-	E3L	E3L-AT4
	346	15673	16146	-				346	47746	49267	-	E3L	E3L-l-AT3
	347	22339	22897	-				347	47746	49310	-	E4L	E4L-E3L-AT3
	348	25070	26262	-				348	47760	48242	-	E3L.5	E3L.5-AT3
	349	31172	31531	-				349	47760	48483	-	E3L	E3L-AT3
	350	58937	59538	-				350	47760	49267	-	E4L.7	E4L.7-E3L-AT2
	351	104113	104486	+				351	47760	49310	-	E4L	E4L-E3L-AT2
	352	114398	114551	-				352	47788	48242	-	E3L.5	E3L.5
	353	145873	146155	+				353	47788	48483	-	E3L	E3L
	354	145873	146811	+				354	47788	49267	-	E3L	E3L-l
	355	145873	146288	+				355	47788	49310	-	E4L	E4L-E3L
	356	145873	146559	+				356	47803	48242	-	E3L.5	E3L.5-AT1
	357	146767	147134	+				357	47803	48483	-	E3L	E3L-AT1
	358	151493	151835	+				358	47803	49267	-	E3L	E3L-l-AT1
	359	190439	190960	+				359	47803	49310	-	E4L	E4L-E3L-AT1
	360	190439	191409	+				360	47820	48242	-	E3L.5	E3L.5-AT2
	361	3393	4450	-				361	47820	48483	-	E3L	E3L-AT2
	362	10217	10721	-				362	47899	48483	-	.	nc-E3L
	363	11029	13108	-				363	47899	49267	-	E4L.7	E4L.7
	364	17652	18580	-				364	47899	49310	-	E4L	E4L
	365	21227	22290	-				365	49383	50724	+	E5R	E5R
	366	21254	21777	-				366	50467	50724	+	.	nc-E6R
	367	22873	23839	-				367	52853	53634	+	.	nc-E8R
	368	24191	25047	-				368	53158	56763	-	E9L	E9L
	369	24248	24944	-				369	54921	56763	-	.	nc-E9L
	370	24248	24814	-				370	55992	57865	-	E11L	c-E11L-E10R	*
	371	24962	25899	-				371	56426	56763	-	.	nc-E9L-AT
	372	25018	25991	-				372	56879	57865	-	E11L	E11L-AT	*
	373	25040	25651	-				373	57054	57865	-	E11L	E11L	*
	374	30343	30885	-				374	57403	57865	-	O1L.2	O1L.2	*
	375	30343	31216	-				375	57403	58242	-	O1L.5	O1L.5
	376	30361	30885	-				376	57403	59004	-	O1L.7	O1L.7
	377	30361	31100	-				377	57403	59155	-	O1L.8	O1L.8
	378	32703	34977	-				378	57403	59460	-	O1L	O1L
	379	32995	35037	-				379	57414	57865	-	O1L.2	O1L.2-AT1	*
	380	32995	33704	-				380	57414	59155	-	O1L.8	O1L.8-AT1
	381	37537	38968	-				381	57414	59460	-	O1L	O1L-AT1
	382	37564	38379	-				382	57436	57865	-	O1L.2	O1L.2-AT2	*
	383	37846	38607	-				383	57436	59460	-	O1L	O1L-AT2
	384	37885	38668	-				384	57488	59155	-	.	nc-O1L.8
	385	38942	40055	-				385	57643	59004	-	.	nc-O1L.7
	386	41976	42314	-				386	57643	59460	-	.	nc-O1L
	387	42034	43761	-				387	57667	59460	-	.	nc-O1L-AT1
	388	42502	43761	-				388	57726	59460	-	.	nc-O1L-AT2
	389	47746	48483	-				389	57726	59565	-	.	nc-O1L-l
	390	57403	57992	-				390	57787	58242	-	.	nc-O1L.5-AT1
	391	57414	58189	-				391	57787	59460	-	.	nc-O1L-AT3
	392	57643	59460	-				392	57801	58242	-	.	nc-O1L.5-AT2
	393	60842	61972	-				393	57953	59460	-	.	nc-O1L-AT4
	394	60928	61665	-				394	57953	59818	-	O2L.9	O2L.9-AT20
	395	60941	61706	-				395	58057	58242	-	.	nc-O1L.5
	396	60941	61868	-				396	58057	59155	-	nc	nc-O1L.8-AT1
	397	60941	61542	-				397	58057	59818	-	O2L.9	O2L.9-AT19
	398	60972	61706	-				398	58166	59460	-	.	nc-O1L-AT5
	399	62948	64360	-				399	58192	59565	-	.	nc-O1L-l-AT1
	400	91934	92797	+				400	58213	59004	-	nc	nc-O1L.7-AT1
	401	92027	92634	+				401	58213	59460	-	.	nc-O1L-AT6
	402	92060	92634	+				402	58213	60240	-	VACVWR_68	VACVWR_68-O2L-AT10
	403	92095	92634	+				403	58286	59004	-	nc	nc-O1L.7-AT2
	404	92308	92634	+				404	58286	59349	-	nc	nc-O1L.9-AT2
	405	92452	92634	+				405	58303	59155	-	nc	nc-O1L.8-AT2
	406	98378	101136	+				406	58303	59460	-	.	nc-O1L-AT7
	407	98378	98980	+				407	58303	59565	-	.	nc-O1L-l-ATL
	408	106856	108302	-				408	58303	59818	-	O2L.9	O2L.9-AT18
	409	107017	108302	-				409	58303	59910	-	O2L	O2L-AT12
	410	107037	107960	-				410	58303	60599	-	I1L.7	I1L.7-l-VACVWR_68-O2L-AT7
	411	107037	108178	-				411	58315	59004	-	nc	nc-O1L.7-AT3
	412	121213	123039	-				412	58315	59155	-	nc	nc-O1L.8-AT3
	413	130143	131431	+				413	58315	59349	-	nc	nc-O1L.9-AT3
	414	133756	135246	+				414	58315	59460	-	.	nc-O1L-AT8
	415	145361	145875	+				415	58342	59155	-	nc	nc-O1L.8-AT4
	416	145522	145875	+				416	58384	59004	-	nc	nc-O1L.7-AT4
	417	146785	147850	+				417	58384	59155	-	nc	nc-O1L.8-AT5
	418	146997	147850	+				418	58384	59565	-	.	nc-O1L-l-AT3
	419	149223	149593	+				419	58415	59460	-	.	nc-O1L-AT9
	420	149223	149605	+				420	58428	59155	-	nc	nc-O1L.8-AT6
	421	150450	151484	+				421	58428	59565	-	.	nc-O1L-l-AT4
	422	151694	152706	-				422	58428	59818	-	O2L.9	O2L.9-AT17
	423	164972	165528	+				423	58445	59004	-	nc	nc-O1L.7-AT5
	424	164972	165416	+				424	58445	59155	-	nc	nc-O1L.8-AT7
	425	164972	166224	+				425	58445	59349	-	nc	nc-O1L.9-AT4
	426	166502	166704	+				426	58445	59460	-	.	nc-O1L-AT10
	427	168434	170124	+				427	58512	59155	-	nc	nc-O1L.8-AT8
	428	170670	171376	+				428	58512	59349	-	nc	nc-O1L.9-AT5
	429	170784	171555	+				429	58512	59460	-	.	nc-O1L-AT11
	430	171252	171555	+				430	58512	59818	-	O2L.9	O2L.9-AT16
	431	173037	173556	+				431	58531	59155	-	nc	nc-O1L.8-AT9
	432	173528	174056	+				432	58531	59460	-	.	nc-O1L-AT12
	433	173528	174734	+				433	58531	59565	-	.	nc-O1L-l-AT5
	434	173601	174679	+				434	58564	59818	-	O2L.9	O2L.9-AT15
	435	173637	174679	+				435	58645	59155	-	nc	nc-O1L.8-AT10
	436	173893	174679	+				436	58645	59349	-	nc	nc-O1L.9-AT6
	437	173917	174679	+				437	58645	59460	-	.	nc-O1L-AT13
	438	179214	180540	+				438	58645	59565	-	.	nc-O1L-l-AT6
	439	179462	180331	+				439	58645	59818	-	O2L.9	O2L.9-AT14
	440	182631	184521	+				440	58645	59910	-	O2L	O2L-AT11
	441	190439	191496	+				441	58678	59565	-	.	nc-O1L-l-AT7
	442	4499	5340	-				442	58678	60911	-	I1L	I1L-VACVWR_68-O2L-AT7
	443	18214	18564	-				443	58700	59565	-	.	nc-O1L-l-AT8
	444	21157	22081	-				444	58717	59349	-	nc	nc-O1L.9-AT7
	445	21721	22290	-				445	58717	59460	-	.	nc-O1L-AT14
	446	22216	22897	-				446	58717	59565	-	.	nc-O1L-l-AT9
	447	24248	24885	-				447	58738	59004	-	nc	nc-O1L.7-AT6
	448	26083	26410	-				448	58738	59349	-	nc	nc-O1L.9-AT8
	449	26083	26497	-				449	58738	59460	-	.	nc-O1L-AT15
	450	30574	31443	-				450	58738	59818	-	O2L.9	O2L.9-AT13
	451	38063	40104	-				451	58738	60240	-	VACVWR_68	VACVWR_68-O2L-AT9
	452	39118	40195	-				452	58738	60415	-	I1L.7	I1L.7-VACVWR_68-O2L-AT10
	453	49482	50739	+				453	58770	59349	-	nc	nc-O1L.9-AT9
	454	49633	50724	+				454	58770	59460	-	.	nc-O1L-AT16
	455	55144	55612	-				455	58770	59565	-	.	nc-O1L-l-AT10
	456	57934	58785	-				456	58796	59004	-	nc	nc-O1L.7-AT7
	457	58084	58275	-				457	58796	59155	-	nc	nc-O1L.8-AT11
	458	58213	58926	-				458	58796	59349	-	nc	nc-O1L.9-AT10
	459	60941	61378	-				459	58796	59565	-	.	nc-O1L-l-AT11
	460	60941	61265	-				460	58796	60240	-	VACVWR_68	VACVWR_68-O2L-AT8
	461	70582	71888	+				461	58796	60911	-	I1L	I1L-VACVWR_68-O2L-AT6
	462	73373	73787	+				462	58832	59565	-	.	nc-O1L-l-AT12
	463	82418	83222	+				463	58832	59818	-	O2L.9	O2L.9-AT12
	464	88106	88724	-				464	58858	59349	-	nc	nc-O1L.9-AT11
	465	91898	92683	+				465	58858	59565	-	.	nc-O1L-l-AT13
	466	91934	92634	+				466	58858	59818	-	O2L.9	O2L.9-AT11
	467	92027	92656	+				467	58858	59910	-	O2L	O2L-AT10
	468	92027	94522	+				468	58858	60240	-	VACVWR_68	VACVWR_68-O2L-AT7
	469	92408	92656	+				469	58858	60415	-	I1L.7	I1L.7-VACVWR_68-O2L-AT9
	470	92438	92656	+				470	58858	60599	-	I1L.7	I1L.7-l-VACVWR_68-O2L-AT6
	471	92438	95216	+				471	58879	59349	-	nc	nc-O1L.9
	472	93778	94586	+				472	58879	59460	-	.	nc-O1L-AT17
	473	98378	99812	+				473	58879	59565	-	.	nc-O1L-l-AT14
	474	98378	101051	+				474	58879	59818	-	O2L.9	O2L.9-AT10
	475	114639	114964	+				475	58879	59910	-	O2L	O2L-AT9
	476	119852	121713	-				476	58879	60599	-	I1L.7	I1L.7-l-VACVWR_68-O2L-AT5
	477	121747	122581	-				477	58879	60911	-	I1L	I1L-VACVWR_68-O2L-AT5
	478	145493	145875	+				478	58903	59349	-	nc	nc-O1L.9-AT1
	479	149041	149605	+				479	58903	59460	-	.	nc-O1L-AT18
	480	149223	149624	+				480	58903	59565	-	.	nc-O1L-l-AT15
	481	151776	152706	-				481	58903	59910	-	O2L	O2L-AT8
	482	163587	163936	+				482	58903	60240	-	VACVWR_68	VACVWR_68-O2L-AT6
	483	163982	166704	+				483	58916	59349	-	nc	nc-O1L.9-AT12
	484	164972	165437	+				484	58916	59565	-	.	nc-O1L-l-AT16
	485	170670	171632	+				485	58916	59910	-	O2L	O2L-AT7
	486	171670	173508	+				486	58937	59349	-	nc	nc-O1L.9-AT13
	487	173366	174679	+				487	58937	59460	-	.	nc-O1L-AT19
	488	174117	174679	+				488	58937	59565	-	.	nc-O1L-l-AT17
	489	177405	179193	+				489	58963	59349	-	nc	nc-O1L.9-AT14
	490	189549	190390	+				490	58963	59565	-	.	nc-O1L-l-AT18
	491	7889	8488	-				491	58963	59818	-	O2L.9	O2L.9-AT9
	492	8368	8935	-				492	58963	59910	-	O2L	O2L-AT6
	493	12749	13108	-				493	58963	60240	-	VACVWR_68	VACVWR_68-O2L-AT5
	494	15481	16146	-				494	58963	60415	-	I1L.7	I1L.7-VACVWR_68-O2L-AT8
	495	15673	16959	-				495	58963	60911	-	I1L	I1L-VACVWR_68-O2L-AT4
	496	16400	16959	-				496	58993	59460	-	.	nc-O1L-AT20
	497	16413	16520	-				497	58993	59565	-	.	nc-O1L-l-AT19
	498	16413	17676	-				498	58993	59818	-	O2L.9	O2L.9-AT8
	499	16413	16855	-				499	58993	59910	-	O2L	O2L-AT5
	500	17652	18086	-				500	58993	60415	-	I1L.7	I1L.7-VACVWR_68-O2L-AT7
	501	17652	18564	-				501	59041	59460	-	.	nc-O1L-AT21
	502	18111	19332	-				502	59041	59565	-	.	nc-O1L-l-AT20
	503	18252	19528	-				503	59041	59818	-	O2L.9	O2L.9-AT7
	504	19445	21152	-				504	59041	59910	-	O2L	O2L-AT4
	505	20370	22245	-				505	59041	60240	-	VACVWR_68	VACVWR_68-O2L-AT4
	506	21100	22290	-				506	59041	60415	-	I1L.7	I1L.7-VACVWR_68-O2L-AT6
	507	22825	24279	-				507	59083	59565	-	.	nc-O1L-l-AT21
	508	24212	25047	-				508	59083	60911	-	I1L	I1L-VACVWR_68-O2L-AT3
	509	24212	24814	-				509	59147	59565	-	.	nc-O1L-l-AT22
	510	24895	25991	-				510	59147	59818	-	O2L.9	O2L.9-AT6
	511	25440	27319	-				511	59147	60240	-	VACVWR_68	VACVWR_68-O2L-AT3
	512	30260	31216	-				512	59147	60911	-	I1L	I1L-VACVWR_68-O2L-AT2
	513	30308	31216	-				513	59168	59565	-	.	nc-O1L-l-AT23
	514	30343	30850	-				514	59194	59565	-	.	nc-O1L-l-AT24
	515	30393	32810	-				515	59194	59818	-	O2L.9	O2L.9-AT5
	516	30533	31531	-				516	59194	60415	-	I1L.7	I1L.7-VACVWR_68-O2L-AT5
	517	31231	31531	-				517	59233	59565	-	.	nc-O1L-l-AT25
	518	32387	33193	-				518	59233	59910	-	O2L	O2L-AT3
	519	32875	33481	-				519	59233	60599	-	I1L.7	I1L.7-l-VACVWR_68-O2L-AT4
	520	32981	35037	-				520	59246	59460	-	.	nc-O1L-AT22
	521	32995	34255	-				521	59246	59565	-	.	nc-O1L-l-AT26
	522	33016	34977	-				522	59246	59818	-	O2L.9	O2L.9-AT1
	523	33341	35037	-				523	59246	59910	-	O2L	O2L-AT2
	524	33361	34977	-				524	59246	60240	-	VACVWR_68	VACVWR_68-O2L-AT2
	525	33496	35140	-				525	59246	60415	-	I1L.7	I1L.7-VACVWR_68-O2L-AT4
	526	33916	34705	-				526	59246	60599	-	I1L.7	I1L.7-l-VACVWR_68-O2L-AT3
	527	34962	35292	-				527	59282	59565	-	.	nc-O1L-l-AT27
	528	37179	38968	-				528	59282	59818	-	O2L.9	O2L.9
	529	38942	39831	-				529	59282	59910	-	O2L	O2L-AT1
	530	39542	40798	-				530	59282	60240	-	VACVWR_68	VACVWR_68-O2L-AT1
	531	39936	40909	-				531	59282	60415	-	I1L.7	I1L.7-VACVWR_68-O2L-AT3
	532	40603	42270	-				532	59282	60599	-	I1L.7	I1L.7-l-VACVWR_68-O2L-AT2
	533	40907	41529	-				533	59303	59565	-	.	nc-O1L-l-AT28
	534	45324	47780	-				534	59303	59818	-	O2L.9	O2.9-AT2
	535	47635	48483	-				535	59303	60415	-	I1L.7	I1L.7-VACVWR_68-O2L-AT2
	536	47746	49310	-				536	59303	60911	-	I1L	I1L-VACVWR_68-O2L-AT1
	537	47746	49267	-				537	59320	59565	-	.	nc-O1L-l-AT29
	538	47899	49267	-				538	59320	59818	-	O2L.9	O2L.9-AT3
	539	49383	50754	+				539	59320	60240	-	VACVWR_68	VACVWR_68-O2L
	540	49383	50766	+				540	59320	60415	-	I1L.7	I1L.7-VACVWR_68-O2L-AT1
	541	57384	57537	-				541	59331	59460	-	.	nc-O1L-AT23
	542	57403	58242	-				542	59331	59565	-	.	nc-O1L-l-AT30
	543	57953	58785	-				543	59331	59910	-	O2L	O2L
	544	57953	59460	-				544	59331	60599	-	I1L.7	I1L.7-l-VACVWR_68-O2L-AT1
	545	57953	59063	-				545	59381	59565	-	.	nc-O1L-l-AT31
	546	58010	59460	-				546	59381	60911	-	I1L	I1L-VACVWR_68-O2L
	547	58143	58851	-				547	59445	59818	-	O2L.9	O2L.9-AT4
	548	58738	60473	-				548	59445	60415	-	I1L.7	I1L.7-VACVWR_68-O2L
	549	58879	59781	-				549	59445	60599	-	I1L.7	I1L.7-l-VACVWR_68-O2L-l
	550	59571	60169	-				550	59506	60415	-	I1L.7	I1L.7-VACVWR_68-AT3
	551	59801	60911	-				551	59521	59910	-	.	nc-O2L
	552	59833	60240	-				552	59521	60599	-	I1L.7	I1L.7-l-VACVWR_68-AT9
	553	60941	61454	-				553	59521	60911	-	I1L	I1L-VACVWR_68-AT10
	554	75491	76423	+				554	59571	60240	-	VACVWR_68	VACVWR_68-AT3
	555	77903	78143	+				555	59571	60911	-	I1L	I1L-VACVWR_68-AT9
	556	83403	87389	+				556	59584	60599	-	I1L.7	I1L.7-l-VACVWR_68-AT8
	557	87573	88724	-				557	59584	60911	-	I1L	I1L-VACVWR_68-AT8
	558	91898	92865	+				558	59616	60415	-	I1L.7	I1L.7-VACVWR_68-AT2
	559	91898	92850	+				559	59616	60599	-	I1L.7	I1L.7-l-VACVWR_68-AT7
	560	92183	92634	+				560	59616	60911	-	I1L	I1L-VACVWR_68-AT7
	561	92784	93769	+				561	59649	59818	-	.	nc-O2L.9
	562	92784	94141	+				562	59649	60240	-	VACVWR_68	VACVWR_68-AT2
	563	107037	107907	-				563	59649	60415	-	I1L.7	I1L.7-VACVWR_68-AT1
	564	107037	108102	-				564	59649	60599	-	I1L.7	I1L.7-l-VACVWR_68-AT6
	565	107037	108267	-				565	59649	60911	-	I1L	I1L-VACVWR_68-AT6
	566	107384	107536	-				566	59662	59910	-	.	nc-O2L-AT
	567	108103	108978	-				567	59662	60911	-	I1L	I1L-VACVWR_68-AT5
	568	111555	112514	-				568	59679	60599	-	I1L.7	I1L.7-l-VACVWR_68-AT5
	569	112313	114551	-				569	59708	60599	-	I1L.7	I1L.7-l-VACVWR_68-AT4
	570	112339	114551	-				570	59708	60911	-	I1L	I1L-VACVWR_68-AT4
	571	112716	113627	-				571	59725	60240	-	VACVWR_68	VACVWR_68-AT1
	572	120720	122475	-				572	59725	60599	-	I1L.7	I1L.7-l-VACVWR_68-AT3
	573	120888	122705	-				573	59738	60415	-	I1L.7	I1L.7-VACVWR_68
	574	122303	123908	-				574	59738	60599	-	I1L.7	I1L.7-l-VACVWR_68-AT2
	575	122397	123393	-				575	59738	60911	-	I1L	I1L-VACVWR_68-AT3
	576	122670	123502	-				576	59755	60599	-	I1L.7	I1L.7-l-VACVWR_68-AT1
	577	122690	123091	-				577	59755	60911	-	I1L	I1L-VACVWR_68-AT2
	578	123259	123461	-				578	59820	60911	-	I1L	I1L-VACVWR_68-AT1
	579	123630	124452	-				579	59833	60240	-	VACVWR	VACVWR_68
	580	128353	129903	+				580	59833	60599	-	I1L.7	I1L.7-l-VACVWR_68
	581	143215	144567	+				581	59833	60911	-	I1L	I1L-VACVWR_68
	582	143387	145179	+				582	59885	60240	-	I1L.5	I1L.5
	583	145125	145875	+				583	59885	60415	-	I1L.7	I1L.7
	584	145125	145860	+				584	59885	60599	-	I1L.7	I1L.7-l
	585	145241	145860	+				585	59885	60911	-	I1L	I1L-AT
	586	145282	145875	+				586	59885	61972	-	I3L	I3L-I2L-I1L
	587	145361	146035	+				587	59918	60599	-	I1L.7	I1L.7-AT-l
	588	145614	145875	+				588	59918	60911	-	I1L	I1L
	589	145873	146998	+				589	60141	60599	-	.	nc-I1L.7
	590	146785	147044	+				590	60141	60911	-	.	nc-I1L
	591	149041	149624	+				591	60166	61868	-	I2L	I2L-AT
	592	151694	152870	-				592	60186	60911	-	nc	nc-I1L-AT1
	593	153405	154033	+				593	60338	60911	-	nc	nc-I1L-AT2
	594	154897	155610	+				594	60641	61972	-	I3L	I3L-I2L-AT2
	595	155403	155632	+				595	60666	61665	-	I2L	I2L
	596	155542	156098	+				596	60842	61972	-	I3L	I3L-I2L-AT1
	597	157782	158859	+				597	60865	61868	-	I2L	I2L
	598	158065	158823	+				598	60865	61972	-	I3L	I3L-I2L
	599	158575	160824	+				599	60928	61665	-	I3L.5	I3L.5-AT1
	600	158848	159562	+				600	60928	61868	-	I3L.7	I3L.7-AT2
	601	158848	159604	+				601	60928	61972	-	I3L	I3L-AT2
	602	158963	159537	+				602	60941	61665	-	I3L.5	I3L.5
	603	161546	162336	+				603	60941	61868	-	I3L.7	I3L.7
	604	162303	163936	+				604	60941	61972	-	I3L	I3L
	605	162604	163936	+				605	60972	61868	-	I3L.7	I3L.7-AT1
	606	162710	163936	+				606	60972	61972	-	I3L	I3L-AT1
	607	162966	166704	+				607	61985	64360	-	I4L	I4L
	608	163982	166161	+				608	70582	71888	+	G2R	c-G3L-G2R
	609	164972	166524	+				609	73492	73787	+	G5.5R	G5.5R
	610	164972	166668	+				610	77903	78192	+	L2R	L2R
	611	164972	166736	+				611	77903	78441	+	L2R	L2R-AT1
	612	164972	166401	+				612	77903	78790	+	L2R	L2R-AT2
	613	164972	166654	+				613	80823	81413	+	J2R	J2R
	614	164972	165812	+				614	80823	81428	+	J2R	J2R-AT1
	615	164972	165779	+				615	80823	81451	+	J2R	J2R-AT2
	616	164972	165475	+				616	80823	81531	+	J2R	J2R-AT3
	617	168749	169891	+				617	81412	83222	+	J3R	J3R-J4R
	618	170670	171808	+				618	82148	83006	+	J4R	J4R-AT1		PB
	619	170670	171525	+				619	82148	83222	+	J4R	J4R
	620	170670	171608	+				620	82148	83277	+	J4R	J4R-AT2
	621	171564	172358	+				621	82656	83222	+	J4R.5	J4R.5
	622	172328	172666	+				622	82656	83277	+	J4R.5	J4R.5-AT
	623	172646	173871	+				623	87521	88724	-	H3L.5	c-H3L.5-H2R
	624	173528	175189	+				624	87573	88724	-	H3L.5	c-H3L.5-H2R-AT
	625	173528	174775	+				625	87897	88724	-	H3L.5	H3L.5-AT9
	626	173528	173928	+				626	87930	88724	-	H3L.5	H3L.5-AT8		*
	627	173528	174715	+				627	87970	88724	-	H3L.5	H3L.5-AT7
	628	173931	174679	+				628	87984	88724	-	H3L.5	H3L.5-AT6
	629	174223	174679	+				629	87997	88724	-	H3L.5	H3L.5-AT5
	630	175767	177304	-				630	88035	88724	-	H3L.5	H3L.5-AT4
	631	179214	180181	+				631	88068	88724	-	H3L.5	H3L.5-AT3
	632	179214	180382	+				632	88106	88724	-	H3L.5	H3L.5-AT2
	633	179214	180465	+				633	88253	88724	-	H3L.5	H3L.5-AT1
	634	185954	186521	+				634	88266	88724	-	H3L.5	H3L.5
	635	185954	187011	+				635	91898	92536	+	.	nc-H5R		*
	636	186401	187000	+				636	91898	92634	+	H5R	H5R
	637	17652	18372	-				637	91898	92656	+	H5R	H5R-AT1
	638	19314	19781	-				638	91898	92683	+	H5R	H5R-AT2
	639	19445	19781	-				639	91898	92797	+	H5R	H5R-AT3
	640	19461	19781	-				640	91898	92810	+	H5R	H5R-AT4
	641	25096	25991	-				641	91898	92954	+	H5R	H5R-AT5
	642	30277	31531	-				642	91898	92987	+	H5R	H5R-AT6		*
	643	32846	33981	-				643	91898	93171	+	H5R	H5R-AT7
	644	32981	33193	-				644	91898	93321	+	H5R	H5R-AT8
	645	32995	33416	-				645	91898	93484	+	H5R	H5R-AT9
	646	40234	40798	-				646	91898	93522	+	H5R	H5R-AT10
	647	40416	40798	-				647	91898	93596	+	H5R	H5R-H6R
	648	41976	42365	-				648	91898	93882	+	H5R	H5R-H6R-AT
	649	47820	48483	-				649	91898	94249	+	H5R	H5R-H6R-H7R
	650	56935	57466	-				650	91898	94476	+	H5R	H5R-H6R-H7R-AT
	651	59147	59565	-				651	92183	92634	+	H5R.5	H5R.5
	652	59168	59565	-				652	92183	92656	+	H5R.5	H5R.5-AT1
	653	59233	59565	-				653	92183	92683	+	H5R.5	H5R.5-AT2
	654	59303	59565	-				654	92183	92797	+	H5R.5	H5R.5-AT3
	655	59320	59565	-				655	92183	92810	+	H5R.5	H5R.5-AT4
	656	59331	59460	-				656	92183	92954	+	H5R.5	H5R.5-AT5
	657	59331	59565	-				657	92183	93171	+	H5R.5	H5R.5-AT6
	658	77606	78028	+				658	92183	93417	+	H5R.5	H5R.5-AT7
	659	80823	81887	+				659	92183	94141	+	H6R	H6R-H7R-l
	660	107384	108367	-				660	92183	94410	+	H6R	H6R-H7R-l-AT
	661	112339	112514	-				661	93793	94303	+	H7R.5	H7R.5
	662	122849	123039	-				662	93793	94460	+	H7R.5	H7R.5-AT1
	663	145422	145735	+				663	93793	94623	+	H7R.5	H7R.5-AT2
	664	145873	146311	+				664	93793	94702	+	H7R.5	H7R.5-AT3
	665	145873	146636	+				665	94040	94522	+	.	nc-D1R
	666	145873	146387	+				666	94040	94586	+	.	nc-D1R-AT1
	667	146448	146973	+				667	94040	94702	+	.	nc-D1R-AT2
	668	146963	147315	-				668	94040	95192	+	.	nc-D1R-AT3
	669	146983	147315	-				669	94040	96700	+	D1R	D1R
	670	147063	147315	-				670	98378	98798	+	.	nc-D5R
	671	154014	154829	-				671	98378	99789	+	.	nc-D5R-AT1
	672	157782	158900	+				672	98378	99812	+	.	nc-D5R-AT2
	673	165883	166704	+				673	98378	101136	+	D5R	D5R
	674	169784	170163	+				674	102710	103229	+	D7R	D7R
	675	179214	180068	+				675	102710	103252	+	D7R	D7R-AT
	676	179214	180100	+				676	104113	105118	+	D9R	D9R
	677	179214	180415	+				677	106856	107808	-	D12L.5	D12L.5-AT1
	678	179532	180331	+				678	106856	108302	-	D12L	D12L-AT1
	679	182631	183757	+				679	107037	107808	-	D12L.5	D12L.5
	680	7304	7855	+				680	107037	108302	-	D12L	D12L
	681	18198	18865	-				681	107162	108302	-	D12L	D12L-AT2
	682	19334	19781	-				682	107310	107808	-	D12L.5	D12L.5-AT2		*
	683	19402	19781	-				683	107310	108302	-	D12L	D12L-AT3		*
	684	19522	19781	-				684	107344	107808	-	D12L.5	D12L.5-AT3
	685	19536	22245	-				685	107521	108302	-	.	nc-D12L-AT
	686	19574	19781	-				686	107618	107808	-	D12L.5	D12L.5-AT4
	687	19612	19781	-				687	107671	109650	-	D13L.5	D13L.5-AT
	688	21064	22245	-				688	107718	107808	-	D12L.5	D12L.5-AT5
	689	21064	22290	-				689	107718	109650	-	D13L.5	D13L.5
	690	24837	25269	-				690	107998	108302	-	.	nc-D12L
	691	25018	25238	-				691	109224	110690	-	A1L	A1L-AT4
	692	26116	27160	-				692	109405	110690	-	A1L	A1L-AT3
	693	33866	35140	-				693	109680	110690	-	A1L	A1L-AT2
	694	34523	35140	-				694	109680	111618	-	A2.5L	A2.5L-A2L-A1L
	695	40374	40719	-				695	109696	111055	-	A2L.4	A2L.4-A1L
	696	41891	42270	-				696	109730	110690	-	A1L	A1L-AT1
	697	41906	43117	-				697	109966	110690	-	A1L	A1L
	698	47621	48483	-				698	109966	111055	-	A1L	A1L-l
	699	49383	50739	+				699	110146	111055	-	A2L.4	A2L.4-AT4
	700	59041	59565	-				700	110184	110690	-	A2L.3	A2L.3
	701	59041	59421	-				701	110236	111055	-	A2L.4	A2L.4-AT3
	702	59041	59538	-				702	110336	111055	-	A2L.4	A2L.4-AT2
	703	59194	59565	-				703	110383	111618	-	A3L.7	A3L.7-A2L.5-A2L-AT
	704	59246	59565	-				704	110401	111055	-	A2L.4	A2L.4-AT1
	705	59282	59565	-				705	110415	111055	-	A2L.4	A2L.4
	706	59320	59538	-				706	110415	111618	-	A2.5L	A2.5L-A2L
	707	59381	60042	-				707	110498	111055	-	.	nc-A2L.4
	708	59411	59565	-				708	110498	111618	-	A2.5L	A2.5L-AT4
	709	59506	60042	-				709	110536	111055	-	.	nc-A2L.4-AT
	710	59649	60911	-				710	110536	111618	-	A2.5L	A2.5L-AT3
	711	59944	61972	-				711	110683	111618	-	A2.5L	A2.5L-AT2
	712	79821	80440	+				712	110700	111618	-	A2.5L	A2.5L-AT1
	713	80378	80665	+				713	110727	111618	-	A2.5L	A2.5L
	714	80823	81531	+				714	111974	114233	-	A4L	A4L-s-AT4
	715	88206	88724	-				715	112339	114551	-	A4L	A4L-AT3
	716	93567	94702	+				716	112559	114233	-	A4L	A4L-s-AT3
	717	107402	108102	-				717	112639	114233	-	A4L	A4L-s-AT2
	718	108476	108879	-				718	112639	114551	-	A4L	A4L-AT2
	719	109405	110690	-				719	112702	114233	-	A4L	A4L-s-AT1
	720	111712	112282	-				720	112702	114551	-	A4L	A4L-AT1
	721	111974	112282	-				721	113269	114233	-	A4L	A4L-s
	722	121002	122146	-				722	113269	114551	-	A4L	A4L
	723	121397	121969	-				723	113937	114551	-	.	nc-A4L
	724	121722	122367	-				724	114267	114964	+	A5R	A5R
	725	121747	122113	-				725	114326	115887	-	A6L	A6L
	726	122263	123091	-				726	114343	114551	-	.	as-A5R
	727	122706	123028	-				727	114589	115887	-	A6L	A6L-AT1
	728	122798	123091	-				728	114674	115887	-	A6L	A6L-AT2
	729	124530	125002	-				729	114753	115887	-	A6	A6-AT3
	730	143387	144092	+				730	117920	119354	+	A8R	c-A8R-A9L-l
	731	144557	144994	+				731	118044	119303	-	A9L	cA9L-A8R
	732	145422	145606	+				732	118076	119354	+	A8R	c-A8R-A9L
	733	145873	146423	+				733	118136	119303	-	A9L	A9L-AT8
	734	145873	146367	+				734	118292	119303	-	A9L	A9L-AT7
	735	145873	147057	+				735	118348	119303	-	A9L	A9L-AT6
	736	146859	147315	-				736	118478	119303	-	A9L	A9L-AT5		*
	737	150712	151319	+				737	118500	119303	-	A9L	A9L-AT4
	738	151493	151761	+				738	118514	119303	-	A9L	A9L-AT3
	739	153509	154033	+				739	118704	119303	-	A9L	A9L-AT2
	740	185560	185860	+				740	118865	119303	-	A9L	A9L-AT1
	741	187034	187585	-				741	118885	119303	-	A9L	A9L
	742	1334	2746	+				742	120346	121805	-	.	nc-tr2-A10L
	743	3445	4294	-				743	120346	121969	-	.	nc-A10L-AT11
	744	3445	4014	-				744	120487	121969	-	.	nc-A10L-AT10
	745	3831	4450	-				745	120585	121969	-	.	nc-A10L-AT9
	746	7448	7867	+				746	120696	121969	-	.	nc-A10L-AT8
	747	7820	8414	-				747	120696	123244	-	A12L.5	A12L.5-A11R-AT5
	748	7889	8414	-				748	120720	121969	-	.	nc-A10L-AT7
	749	8137	8590	-				749	120720	122475	-	.	as-tr-A11R-AT9
	750	10276	10479	-				750	120888	121969	-	.	nc-A10L-AT6
	751	16196	18372	-				751	120888	122739	-	.	as-tr-A11R-l3-AT6
	752	16413	17296	-				752	120888	123502	-	A12L	c-A12L-A11R-AT5
	753	16606	17296	-				753	120984	121805	-	.	nc-tr1-A10L
	754	17054	18816	-				754	120984	121969	-	.	nc-A10L-AT5
	755	17376	18865	-				755	120984	122554	-	.	as-tr-A11R-l-AT10
	756	17805	19492	-				756	120984	123244	-	A12L.5	A12L.5-A11R-AT4
	757	17937	18580	-				757	121026	122554	-	.	as-tr-A11R-l-AT9
	758	18000	19528	-				758	121026	123502	-	A12L	c-A12L-A11R-AT4
	759	18319	19208	-				759	121235	122475	-	.	as-tr-A11R-AT8
	760	18319	18881	-				760	121235	122554	-	.	as-tr-A11R-l-AT8
	761	18601	19332	-				761	121278	121969	-	.	nc-A10L-AT4
	762	20929	21951	-				762	121278	122367	-	.	as-tr-A11R-s-AT9
	763	20959	21299	-				763	121278	122475	-	.	as-tr-A11R-AT7
	764	21198	22081	-				764	121278	122554	-	.	as-tr-A11R-l-AT7
	765	21634	21877	-				765	121418	121969	-	.	nc-A10L-AT3
	766	22825	24657	-				766	121418	122951	-	A12L.1	A12L.1-2-A11R-AT9
	767	24226	24885	-				767	121418	123173	-	A12L.4	A12L.4-A11R-AT6
	768	24878	27319	-				768	121418	123908	-	A14L.1	c-A14L.1-A13L-A12L-A11R-AT
	769	25711	27319	-				769	121434	121969	-	.	nc-A10L-AT2
	770	25851	26410	-				770	121434	122554	-	.	as-tr-A11R-l-AT6
	771	25851	26304	-				771	121434	123393	-	A12L.5	A12L.5-A11R-l2-AT2
	772	25962	26410	-				772	121491	121969	-	.	nc-A10L-AT1
	773	25962	26497	-				773	121491	122367	-	.	as-tr-A11R-s-AT8
	774	26038	26262	-				774	121491	122475	-	.	as-tr-A11R-AT6
	775	26038	27760	-				775	121491	122739	-	.	as-tr-A11R-l3-AT5
	776	26064	26497	-				776	121491	122951	-	A12L.1	A12L.1-2-A11R-AT8
	777	26145	26497	-				777	121491	123393	-	A12L.5	A12L.5-A11R-l2-AT1
	778	28778	29517	-				778	121579	121969	-	.	nc-A10L
	779	30361	30745	-				779	121579	122367	-	.	as-tr-A11R-s-AT7
	780	32846	33722	-				780	121579	122475	-	.	as-tr-A11R-AT5
	781	32948	33289	-				781	121579	122554	-	.	as-tr-A11R-l-AT5
	782	32981	34705	-				782	121579	122859	-	.	as-tr-A11R-l4-AT5
	783	33315	34466	-				783	121579	122951	-	A12L.1	A12L.1-2-A11R-AT7
	784	33496	35037	-				784	121579	123173	-	A12L.4	A12L.4-A11R-AT5
	785	35019	35140	-				785	121671	122367	-	.	as-tr-A11R-s-AT6
	786	35195	35490	-				786	121671	122475	-	.	as-tr-A11R-AT4
	787	37846	38142	-				787	121671	122951	-	A12L.1	A12L.1-2-A11R-AT6
	788	38955	39808	-				788	121671	123039	-	A12L.2	A12L.2-A11R-AT3
	789	38955	40909	-				789	121671	123091	-	A12L.2	A12L.2-A11R-l-AT4
	790	39382	40055	-				790	121671	123173	-	12L.4	A12L.4-A11R-AT4
	791	40075	41432	-				791	121671	123244	-	122L.5	A12L.5-A11R-AT3
	792	40154	41195	-				792	121671	124118	-	A14L	c-A14L-A13L-A12L-A11R-AT2
	793	40209	41195	-				793	121703	122367	-	.	as-tr-A11R-s-AT5
	794	40209	40565	-				794	121703	122475	-	.	as-tr-A11R-AT3
	795	40234	41529	-				795	121703	122554	-	.	as-tr-A11R-l-AT4
	796	40311	40998	-				796	121703	123039	-	A12L.2	A12L.2-A11R-AT2
	797	40350	41432	-				797	121703	123173	-	A12L.4	A12L.4-A11R-AT3
	798	40374	41432	-				798	121722	122367	-	.	as-tr-A11R-s-AT4
	799	40374	41453	-				799	121722	122475	-	.	as-tr-A11R-AT2
	800	40629	41869	-				800	121722	122951	-	A12L.1	A12L.1-2-A11R-AT5
	801	40957	42007	-				801	121722	123091	-	A12L.2	A12L.2-A11R-l-AT3
	802	44006	44873	+				802	121747	122951	-	A12L.1	A12L.1-2-A11R-AT4
	803	44257	45098	+				803	121747	123908	-	A14L.1	c-A14L.1-A13L-A12L-A11R
	804	44325	45222	+				804	121785	122739	-	.	as-tr-A11R-l3-AT4
	805	44730	45580	+				805	121785	122859	-	.	as-tr-A11R-l4-AT4
	806	44780	45548	+				806	121785	123173	-	A12L.4	A12L.4-A11R-AT2
	807	44847	46099	+				807	121785	123502	-	A12L	c-A12L-A11R-AT3
	808	44847	45003	+				808	121806	122367	-	.	as-tr-A11R-s-AT3
	809	47760	49310	-				809	121806	122475	-	.	as-tr-A11R-AT1
	810	47788	48256	-				810	121806	122554	-	.	as-tr-A11R-l-AT3
	811	47842	49310	-				811	121806	122692	-	.	as-tr-A11R-l2-AT2
	812	49923	50724	+				812	121806	122859	-	.	as-tr-A11R-l4-AT3
	813	50467	50739	+				813	121806	122951	-	A12L.1	A12L.1-2-A11R-AT3
	814	52709	53496	+				814	121806	123039	-	A12L.2	A12L.2-A11R-AT1
	815	57384	59460	-				815	121806	123502	-	A12L	c-A12L-A11R-AT2
	816	57403	57938	-				816	121845	124118	-	A14L	c-A14L-A13L-A12L-A11R-AT1
	817	57612	58275	-				817	121864	122692	-	.	as-tr-A11R-l2-AT1
	818	57726	59565	-				818	121864	122859	-	.	as-tr-A11R-l4-AT2
	819	57758	59276	-				819	121864	122951	-	A12L.1	A12L.1-2-A11R-AT2
	820	57953	58472	-				820	121864	123091	-	A12L.2	A12L.2-A11R-l-AT2
	821	58057	58851	-				821	121864	123173	-	A12L.4	A12L.4-A11R-AT1
	822	58213	59063	-				822	121864	123244	-	A12L.5	A12L.5-A11R-AT2
	823	58342	59627	-				823	121876	122554	-	.	as-tr-A11R-l-AT2
	824	58428	59250	-				824	121876	122739	-	.	as-tr-A11R-l3-AT3
	825	58512	60042	-				825	121876	122859	-	.	as-tr-A11R-l4-AT1
	826	58616	60528	-				826	121876	122951	-	A12L.1	A12L.1-2-A11R-AT1
	827	58645	59250	-				827	121876	123039	-	A12L.2	A12L.2-A11R
	828	58738	59627	-				828	121876	123091	-	A12L.2	A12L.2-A11R-l-AT1
	829	58796	59004	-				829	121876	123244	-	A12L.5	A12L.5-A11R-AT1
	830	58879	59460	-				830	121876	123393	-	A12L.5	A12L.5-A11R-l2
	831	58879	59910	-				831	121876	124118	-	A14L	c-A14L-A13L-A12L-A11R
	832	58977	59421	-				832	121923	122367	-	.	as-tr-A11R-s-AT2
	833	58977	59460	-				833	121923	122475	-	.	as-tr-A11R
	834	59194	60131	-				834	121923	122554	-	.	as-tr-A11R-l-AT1
	835	59233	60131	-				835	121923	122692	-	.	as-tr-A11R-l2
	836	59246	60528	-				836	121923	122739	-	.	as-tr-A11R-l3-AT2
	837	59246	59835	-				837	121923	122951	-	A12L.1	A12L.1-2-A11R
	838	59521	60213	-				838	121923	123091	-	A12L.2	A12L.2-A11R-l
	839	59521	60599	-				839	121923	123173	-	A12L.4	A12L.4-A11R
	840	59662	59910	-				840	121923	123244	-	A12L.5	A12L.5-A11R
	841	59679	60869	-				841	121942	122367	-	.	as-tr-A11R-s-AT1
	842	59820	60022	-				842	121942	122739	-	.	as-tr-A11R-l3-AT1
	843	59885	60342	-				843	121942	123375	-	A12L.5	A12L.5-A11R-l
	844	59885	60213	-				844	121942	123502	-	A12L	c-A12L-A11R-AT1
	845	60186	60869	-				845	121960	122367	-	.	as-tr-A11R-s
	846	60928	61706	-				846	121960	122554	-	.	as-tr-A11R-l
	847	68987	70375	-				847	121960	122739	-	.	as-tr-A11R-l3
	848	75658	77284	+				848	121960	122859	-	.	as-tr-A11R-l4
	849	75875	76783	+				849	121960	123502	-	A12L	c-A12L-A11R
	850	76254	76668	+				850	121979	122367	-	.	as-nctr-A11R-s-AT3
	851	77606	77861	+				851	121979	122475	-	.	as-nctr-A11R-AT3
	852	79630	80835	+				852	121979	122554	-	.	as-nctr-A11R-l-AT6
	853	80350	80860	+				853	121979	122692	-	.	as-nctr-A11R-l2-AT5
	854	80838	81650	+				854	121979	122859	-	.	as-nctr-A11R-l4-AT13
	855	81424	82558	+				855	121979	123039	-	A12L.2	A12L.2-A11R-AT17
	856	88266	88592	-				856	121979	123091	-	A12L.2	A12L.2-A11R-l-AT20
	857	91898	92598	+				857	121979	123173	-	A12L.4	A12L.4-A11R-AT26
	858	92183	93336	+				858	121979	123244	-	A12L.5	A12L.5-A11R-AT22
	859	92384	93751	+				859	121979	123502	-	A12L	A12L-AT21
	860	92408	93102	+				860	122020	122367	-	.	as-nctr-A11R-s-AT2
	861	92408	94303	+				861	122020	122554	-	.	as-nctr-A11R-l-AT5
	862	93002	93171	+				862	122020	122739	-	.	as-nctr-A11R-l3-AT6
	863	93778	96249	+				863	122020	122951	-	A12L.1	A12L.1-1-A11R-AT14
	864	93778	94476	+				864	122038	122367	-	.	as-nctr-A11R-s-AT1
	865	94094	94395	+				865	122038	122475	-	.	as-nctr-A11R-AT2
	866	94448	96700	+				866	122038	122739	-	.	as-nctr-A11R-l3-AT5
	867	94481	95292	+				867	122038	122951	-	A12L.1	A12L.1-1-A11R-AT13
	868	100452	101136	+				868	122038	123244	-	A12L.5	A12L.5-A11R-AT21
	869	102895	103746	+				869	122038	123393	-	A12L.5	A12L.5-A11R-l2-AT19
	870	106990	107431	-				870	122038	123908	-	A14L.1	A14L.1-A13L-A12L-AT10
	871	107037	107202	-				871	122096	122367	-	.	as-nctr-A11R-s
	872	107077	108102	-				872	122096	122475	-	.	as-nctr-A11R-AT1
	873	107243	108178	-				873	122096	122554	-	.	as-nctr-A11R-l-AT4
	874	107521	108570	-				874	122096	122739	-	.	as-nctr-A11R-l3-AT4
	875	107618	108102	-				875	122096	122859	-	.	as-nctr-A11R-l4-AT12
	876	108126	108570	-				876	122096	123039	-	A12L.2	A12L.2-A11R-AT16
	877	108218	108879	-				877	122096	123091	-	A12L.2	A12L.2-A11R-l-AT19
	878	109613	111055	-				878	122096	123173	-	A12L.4	A12L.4-A11R-AT25
	879	109966	110690	-				879	122096	123244	-	A12L.5	A12L.5-A11R-AT20
	880	110024	112282	-				880	122096	123502	-	A12L	A12L-AT20
	881	110435	110989	-				881	122096	123584	-	A12L	A12L-l-AT13
	882	110969	111491	-				882	122096	123908	-	A14L.1	A14L.1-A13L-A12L-AT9
	883	111017	111907	-				883	122096	124118	-	A14L	A14L-A13L-A12L-AT11
	884	111218	112572	-				884	122134	122475	-	.	as-nctr-A11R
	885	113876	114292	-				885	122134	122554	-	.	as-nctr-A11R-l-AT3
	886	114343	115229	-				886	122134	122739	-	.	as-nctr-A11R-l3-AT3
	887	114398	114781	-				887	122134	123173	-	A12L.4	A12L.4-A11R-AT24
	888	117840	118361	-				888	122134	123244	-	A12L.5	A12L.5-A11R-AT19
	889	118158	119611	-				889	122134	123393	-	A12L.5	A12L.5-A11R-l2-AT18
	890	118514	120095	-				890	122134	123502	-	A12L	A12L-AT19
	891	118704	119303	-				891	122160	122554	-	.	as-nctr-A11R-l-AT2
	892	118768	119611	-				892	122160	122951	-	A12L.1	A12L.1-1-A11R-AT12
	893	118922	120095	-				893	122188	122554	-	.	as-nctr-A11R-l-AT1
	894	119179	120095	-				894	122188	122859	-	.	as-nctr-A11R-l4-AT11
	895	120843	122247	-				895	122188	123091	-	A12L.2	A12L.2-A11R-l-AT18
	896	121106	122146	-				896	122188	123375	-	A12L.5	A12L.5-A11R-l-AT15
	897	121144	122247	-				897	122188	123502	-	A12L	A12L-AT18
	898	121213	122824	-				898	122203	122692	-	.	as-nctr-A11R-l2-AT4
	899	121278	122146	-				899	122203	122739	-	.	as-nctr-A11R-l3-AT2
	900	121703	122475	-				900	122203	122951	-	A12L.1	A12L.1-1-A11R-AT11
	901	121806	122247	-				901	122203	123039	-	A12L.2	A12L.2-A11R-AT15
	902	121876	123091	-				902	122203	123091	-	A12L.2	A12L.2-A11R-l-AT17
	903	121923	122951	-				903	122203	123173	-	A12L.4	A12L.4-A11R-AT23
	904	122339	122951	-				904	122203	123244	-	A12L.5	A12L.5-A11R-AT18
	905	122367	123028	-				905	122203	123584	-	A12L	A12L-l-AT12
	906	122367	122739	-				906	122203	123908	-	A14L.1	A14L.1-A13L-A12L-AT8
	907	122429	123189	-				907	122251	122859	-	.	as-nctr-A11R-l4-AT10
	908	122690	123461	-				908	122251	122951	-	A12L.1	A12L.1-1-A11R-AT10
	909	122690	124005	-				909	122251	123091	-	A12L.2	A12L.2-A11R-l-AT16
	910	122706	123173	-				910	122251	123173	-	A12L.4	A12L.4-A11R-AT22
	911	122814	123173	-				911	122283	122739	-	.	as-nctr-A11R-l3-AT1
	912	122897	123393	-				912	122283	122859	-	.	as-nctr-A11R-l4-AT9
	913	123137	123908	-				913	122283	122951	-	A12L.1	A12L.1-1-A11R-AT9
	914	123137	124005	-				914	122283	123039	-	A12L.2	A12L.2-A11R-AT14
	915	123231	123408	-				915	122283	123091	-	A12L.2	A12L.2-A11R-l-AT15
	916	123259	124064	-				916	122283	123173	-	A12L.4	A12L.4-A11R-AT21
	917	123415	124452	-				917	122283	123244	-	A12L.5	A12L.5-A11R-AT17
	918	123477	124005	-				918	122283	123375	-	A12L.5	A12L.5-A11R-l-AT14
	919	123673	123885	-				919	122283	123502	-	A12L	A12L-AT17
	920	124596	124803	-				920	122283	123584	-	A12L	A12L-l-AT11
	921	126500	127841	-				921	122303	122951	-	A12L.1	A12L.1-1-A11R-AT8
	922	126840	127841	-				922	122303	123091	-	A12L.2	A12L.2-A11R-l-AT14
	923	127143	127462	-				923	122303	123173	-	A12L.4	A12L.4-A11R-AT20
	924	134486	134735	-				924	122303	123244	-	A12L.5	A12L.5-A11R-AT16
	925	135895	136180	-				925	122303	123375	-	A12L.5	A12L.5-A11R-l-AT13
	926	139026	140336	-				926	122303	123393	-	A12L.5	A12L.5-A11R-l2-AT17
	927	139090	140236	-				927	122303	123908	-	A14L.1	A14L.1-A13L-A12L-AT7
	928	139266	141948	-				928	122315	122692	-	.	as-nctr-A11R-l2-AT3
	929	139400	139840	-				929	122315	122859	-	.	as-nctr-A11R-l4-AT8
	930	139996	141228	-				930	122315	122951	-	A12L.1	A12L.1-1-A11R-AT7
	931	140866	141831	-				931	122315	123039	-	A12L.2	A12L.2-A11R-AT13
	932	140882	141919	-				932	122315	123091	-	A12L.2	A12L.2-A11R-l-AT13
	933	143387	145444	+				933	122315	123173	-	A12L.4	A12L.4-A11R-AT19
	934	143753	144003	+				934	122315	123393	-	A12L.5	A12L.5-A11R-l2-AT16
	935	144557	145179	+				935	122315	123502	-	A12L	A12L-AT16
	936	144931	147239	+				936	122339	122692	-	.	as-nctr-A11R-l2-AT2
	937	144931	145517	+				937	122339	122859	-	.	as-nctr-A11R-l4-AT7
	938	144931	145875	+				938	122339	122951	-	A12L.1	A12L.1-1-A11R-AT6
	939	144931	145668	+				939	122339	123039	-	A12L.2	A12L.2-A11R-AT12
	940	144986	145657	+				940	122339	123091	-	A12L.2	A12L.2-A11R-l-AT12
	941	144986	145444	+				941	122339	123173	-	A12L.4	A12L.4-A11R-AT18
	942	145241	146288	+				942	122339	123393	-	A12L.5	A12L.5-A11R-l2-AT15
	943	145241	145735	+				943	122339	123502	-	A12L	A12L-AT15
	944	145461	145875	+				944	122339	123584	-	A12L	A12L-l-AT10
	945	146785	146998	+				945	122339	124118	-	A14L	A14L-A13L-A12L-AT10
	946	149472	149774	+				946	122367	122739	-	.	as-nctr-A11R-l3
	947	151694	152062	-				947	122367	122951	-	A12L.1	A12L.1-1-A11R-AT5
	948	153175	154006	+				948	122367	123039	-	A12L.2	A12L.2-A11R-AT11
	949	154701	156098	+				949	122367	123091	-	A12L.2	A12L.2-A11R-l-AT11
	950	155067	155568	+				950	122367	123173	-	A12L.4	A12L.4-A11R-AT17
	951	157782	159537	+				951	122367	123244	-	A12L.5	A12L.5-A11R-AT15
	952	158449	159079	+				952	122367	123375	-	A12L.5	A12L.5-A11R-l-AT12
	953	162710	163688	+				953	122367	123393	-	A12L.5	A12L.5-A11R-l2-AT14
	954	162966	164044	+				954	122367	123502	-	A12L	A12L-AT14
	955	163269	164522	+				955	122397	122554	-	.	as-nctr-A11R-l
	956	163692	163936	+				956	122397	122859	-	.	as-nctr-A11R-l4-AT6
	957	163692	164627	+				957	122397	123039	-	A12L.2	A12L.2-A11R-AT10
	958	164863	166161	+				958	122397	123091	-	A12L.2	A12L.2-A11R-l-AT10
	959	164863	165361	+				959	122397	123173	-	A12L.4	A12L.4-A11R-AT16
	960	164972	166190	+				960	122397	123244	-	A12L.5	A12L.5-A11R-AT14
	961	164972	165791	+				961	122397	123393	-	A12L.5	A12L.5-A11R-l2-AT13
	962	164972	166641	+				962	122397	123502	-	A12L	A12L-AT13
	963	164972	166418	+				963	122397	124118	-	A14L	A14L-A13L-A12L-AT9
	964	165981	166704	+				964	122429	122859	-	.	as-nctr-A11R-l4-AT5
	965	170670	172358	+				965	122429	122951	-	A12L.1	A12L.1-1-A11R-AT4
	966	171670	172039	+				966	122429	123039	-	A12L.2	A12L.2-A11R-AT9
	967	171670	172058	+				967	122429	123091	-	A12L.2	A12L.2-A11R-l-AT9
	968	172646	173617	+				968	122429	123173	-	A12L.4	A12L.4-A11R-AT15
	969	175236	178577	+				969	122429	123244	-	A12L.5	A12L.5-A11R-AT13
	970	179214	179648	+				970	122429	123375	-	A12L.5	A12L.5-A11R-l-AT11
	971	186299	186752	+				971	122429	123393	-	A12L.5	A12L.5-A11R-l2-AT12
	972	186475	187069	+				972	122429	123502	-	A12L	A12L-AT12
	973	186475	187000	+				973	122429	123908	-	A14L.1	A14L.1-A13L-A12L-AT6
	974	187022	187441	-				974	122429	124118	-	A14L	A14L-A13L-A12L-AT8
	975	190439	191058	+				975	122462	122692	-	.	as-nctr-A11R-l2-AT1
	976	190595	191444	+				976	122462	122859	-	.	as-nctr-A11R-l4-AT4
	977	192143	193555	-				977	122462	123039	-	A12L.2	A12L.2-A11R-AT8
	978	2078	2746	+				978	122462	123091	-	A12L.2	A12L.2-A11R-l-AT8
	979	3445	4376	-				979	122462	123173	-	A12L.4	A12L.4-A11R-AT14
	980	3445	4099	-				980	122462	123244	-	A12L.5	A12L.5-A11R-AT12
	981	3445	3693	-				981	122462	123393	-	A12L.5	A12L.5-A11R-l2-AT11
	982	3505	4450	-				982	122477	122951	-	A12L.1	A12L.1-1-A11R-AT3
	983	3624	4450	-				983	122477	123039	-	A12L.2	A12L.2-A11R-AT7
	984	3752	4450	-				984	122477	123173	-	A12L.4	A12L.4-A11R-AT13
	985	7448	7833	+				985	122477	123244	-	A12L.5	A12L.5-A11R-AT11
	986	7889	8297	-				986	122477	123393	-	A12L.5	A12L.5-A11R-l2-AT10
	987	7948	8935	-				987	122550	122692	-	.	as-nctr-A11R-l2
	988	8118	8935	-				988	122550	122951	-	A12L.1	A12L.1-1-A11R-AT2
	989	10722	13108	-				989	122550	123039	-	A12L.2	A12L.2-A11R-AT6
	990	11029	13188	-				990	122550	123091	-	A12L.2	A12L.2-A11R-l-AT7
	991	12804	15142	-				991	122550	123173	-	A12L.4	A12L.4-A11R-AT12
	992	13171	15142	-				992	122550	123244	-	A12L.5	A12L.5-A11R-AT10
	993	16495	16959	-				993	122550	123375	-	A12L.5	A12L.5-A11R-l-AT10
	994	17026	18580	-				994	122550	123393	-	A12L.5	A12L.5-A11R-l2-AT9
	995	17026	18693	-				995	122550	123502	-	A12L	A12L-AT11
	996	17039	19411	-				996	122550	123584	-	A12L	A12L-l-AT9
	997	17054	17676	-				997	122550	123908	-	A14L.1	A14L.1-A13L-A12L-AT5
	998	17229	18086	-				998	122550	124118	-	A14L	A14L-A13L-A12L-AT7
	999	17791	19059	-				999	122596	122859	-	.	as-nctr-A11R-l4-AT3
	1000	18343	19283	-				1000	122596	123039	-	A12L.2	A12L.2-A11R-AT5
	1001	19501	21152	-				1001	122596	123091	-	A12L.2	A12L.2-A11R-l-AT6
	1002	19522	21152	-				1002	122596	123173	-	A12L.4	A12L.4-A11R-AT11
	1003	20557	21299	-				1003	122596	123244	-	A12L.5	A12L.5-A11R-AT9
	1004	21227	21841	-				1004	122596	123375	-	A12L.5	A12L.5-A11R-l-AT9
	1005	22303	22814	-				1005	122596	123393	-	A12L.5	A12L.5-A11R-l2-AT8
	1006	23483	24279	-				1006	122596	123502	-	A12L	A12L-AT10
	1007	24248	24454	-				1007	122596	123584	-	A12L	A12L-l-AT8
	1008	24248	24473	-				1008	122613	122951	-	A12L.1	A12L.1-1-A11R-AT1
	1009	24962	25991	-				1009	122613	123091	-	A12L.2	A12L.2-A11R-l-AT5
	1010	25018	26262	-				1010	122613	123173	-	A12L.4	A12L.4-A11R-AT10
	1011	25113	25991	-				1011	122613	123244	-	A12L.5	A12L.5-A11R-AT8
	1012	25142	25991	-				1012	122613	123502	-	A12L	A12L-AT9
	1013	25440	25991	-				1013	122613	123584	-	A12L	A12L-l-AT7
	1014	27296	30079	-				1014	122646	122859	-	.	as-nctr-A11R-l4-AT2
	1015	30034	30343	+				1015	122646	123173	-	A12L.4	A12L.4-A11R-AT9
	1016	30037	30973	-				1016	122646	123244	-	A12L.5	A12L.5-A11R-AT7
	1017	30361	34977	-				1017	122646	123375	-	A12L.5	A12L.5-A11R-l-AT8
	1018	30474	31531	-				1018	122646	123502	-	A12L	A12L-AT8
	1019	30625	32810	-				1019	122646	123584	-	A12L	A12L-l-AT6
	1020	31172	32810	-				1020	122646	123908	-	A14L.1	A14L.1-A13L-A12L-AT4
	1021	31231	32810	-				1021	122670	123039	-	A12L.2	A12L.2-A11R-AT4
	1022	31363	32810	-				1022	122670	123173	-	A12L.4	A12L.4-A11R-AT8
	1023	31426	32810	-				1023	122670	123244	-	A12L.5	A12L.5-A11R-AT6
	1024	31450	32810	-				1024	122670	123375	-	A12L.5	A12L.5-A11R-l-AT7
	1025	31450	33981	-				1025	122670	123393	-	A12L.5	A12L.5-A11R-l2-AT7
	1026	32981	34977	-				1026	122670	123502	-	A12L	A12L-AT7
	1027	32995	33481	-				1027	122690	122859	-	.	as-nctr-A11R-l4-AT1
	1028	32995	33722	-				1028	122690	122951	-	A12L.1	A12L.1-1-A11R
	1029	33050	35037	-				1029	122690	123039	-	A12L.2	A12L.2-A11R-AT3
	1030	33129	33722	-				1030	122690	123091	-	A12L.2	A12L.2-A11R-l-AT4
	1031	33129	33981	-				1031	122690	123173	-	A12L.4	A12L.4-A11R-AT7
	1032	33140	35037	-				1032	122690	123244	-	A12L.5	A12L.5-A11R-AT5
	1033	33182	34466	-				1033	122690	123375	-	A12L.5	A12L.5-A11R-l-AT6
	1034	33496	34977	-				1034	122690	123393	-	A12L.5	A12L.5-A11R-l2-AT6
	1035	33732	35037	-				1035	122690	123502	-	A12L	A12L-AT6
	1036	34149	35221	-				1036	122690	123584	-	A12L	A12L-l-AT5
	1037	34271	35037	-				1037	122690	123908	-	A13L	A13L-A12L-AT3
	1038	34380	34977	-				1038	122690	124118	-	A14L	A14L-A13L-A12L-AT6
	1039	34907	35037	-				1039	122706	122859	-	.	as-nctr-A11R-l4
	1040	34938	35263	-				1040	122706	123039	-	A12L.2	A12L.2-A11R-AT2
	1041	34962	35263	-				1041	122706	123091	-	A12L.2	A12L.2-A11R-l-AT3
	1042	35019	35515	-				1042	122706	123173	-	A12L.4	A12L.4-A11R-AT6
	1043	35182	35885	-				1043	122706	123244	-	A12L.5	A12L.5-A11R-AT4
	1044	35195	35885	-				1044	122706	123393	-	A12L.5	A12L.5-A11R-l2-AT5
	1045	35207	35490	-				1045	122706	123502	-	A12L	A12L-AT5
	1046	37460	38668	-				1046	122706	124118	-	A14L	A14L-A13L-A12L-AT5
	1047	37537	39397	-				1047	122735	123091	-	A12L.2	A12L.2-A11R-l-AT2
	1048	37613	38968	-				1048	122735	123173	-	A12L.4	A12L.4-A11R-AT5
	1049	37846	40909	-				1049	122735	123375	-	A12L.5	A12L.5-A11R-l-AT5
	1050	37885	38607	-				1050	122735	123393	-	A12L.5	A12L.5-A11R-l2-AT4
	1051	38063	40909	-				1051	122735	123502	-	A12L	A12L-AT4
	1052	38288	40909	-				1052	122735	123584	-	A12L	A12L-l-AT4
	1053	38547	39777	-				1053	122735	124118	-	A14L	A14L-A13L-A12L-AT4
	1054	38829	40909	-				1054	122798	123091	-	A12L.2	A12L.2-A11R-l-AT1
	1055	38909	39094	-				1055	122798	123173	-	A12L.4	A12L.4-A11R-AT4
	1056	38942	39458	-				1056	122798	123244	-	A12L.5	A12L.5-A11R-AT3
	1057	39235	40909	-				1057	122798	123375	-	A12L.5	A12L.5-A11R-l-AT4
	1058	39363	40909	-				1058	122798	123393	-	A12L.5	A12L.5-A11R-l2-AT3
	1059	39401	40909	-				1059	122798	123502	-	A12L	A12L
	1060	39412	40909	-				1060	122798	123584	-	A12L	A12L-l-AT3
	1061	39521	40055	-				1061	122798	123908	-	A13L	A13L-A12L-AT2
	1062	39521	39831	-				1062	122798	124118	-	A14L	A14L-A13L-A12L-AT3
	1063	39521	40909	-				1063	122814	123039	-	A12L.2	A12L.2-A11R-AT1
	1064	39542	41195	-				1064	122814	123173	-	A12L.4	A12L.4-A11R-AT3
	1065	39616	40055	-				1065	122814	123244	-	A12L.5	A12L.5-A11R-AT2
	1066	39665	40909	-				1066	122814	123375	-	A12L.5	A12L.5-A11R-l-AT3
	1067	39678	40565	-				1067	122814	123393	-	A12L.5	A12L.5-A11R-l2-AT2
	1068	39826	40909	-				1068	122814	123502	-	A12L	A12L-AT3
	1069	39905	41602	-				1069	122814	123584	-	A12L	A12L-l-AT2
	1070	40011	40909	-				1070	122831	123091	-	A12L.2	A12L.2-A11R-l
	1071	40033	40909	-				1071	122831	123173	-	A12L.4	A12L.4-A11R-AT2
	1072	40234	40909	-				1072	122831	123244	-	A12L.5	A12L.5-A11R-AT1
	1073	40311	40719	-				1073	122831	123375	-	A12L.5	A12L.5-A11R-l-AT2
	1074	41207	41432	-				1074	122831	123393	-	A12L.5	A12L.5-A11R-l2-AT1
	1075	41868	42314	-				1075	122831	123502	-	A12L	A12L-AT2
	1076	42457	47780	-				1076	122831	123584	-	A12L	A12L-l
	1077	42491	43761	-				1077	122831	124118	-	A14L	A14L-A13L-A12L-AT2
	1078	44023	45275	+				1078	122849	123039	-	A12L.2	A12L.2-A11R
	1079	44730	45098	+				1079	122849	123173	-	A12L.4	A12L.4-A11R-AT1
	1080	46678	47780	-				1080	122849	123244	-	A12L.5	A12L.5-A11R
	1081	47711	48483	-				1081	122849	123375	-	A12L.5	A12L.5-A11R-l-AT1
	1082	47760	48051	-				1082	122849	123502	-	A12L	A12L-AT1
	1083	47803	48242	-				1083	122849	123908	-	A13L	A13L-A12L-AT1
	1084	47899	48483	-				1084	122849	124118	-	A14L	A14L-A13L-A12L-AT1
	1085	48130	49255	-				1085	122897	123173	-	A12L.4	A12L.4-A11R
	1086	53158	56763	-				1086	122897	123375	-	A12L.5	A12L.5-A11R-l
	1087	54725	56763	-				1087	122897	123393	-	A12L.5	A12L.5-A11R-l2
	1088	56953	57865	-				1088	122897	123584	-	A12L	A12L-l-AT1
	1089	57115	58289	-				1089	122897	123908	-	A13L	A13L-A12L
	1090	57403	58028	-				1090	122897	124118	-	A14L	A14L-A13L-A12L
	1091	57403	57923	-				1091	122952	123173	-	.	nc-A12L.4
	1092	57436	59460	-				1092	122952	123244	-	.	nc-A12L.5
	1093	57527	59460	-				1093	122952	123375	-	.	nc-A12L.5-l-AT
	1094	57726	58472	-				1094	122952	123908	-	A13L	A13L-AT
	1095	57787	58386	-				1095	122952	124118	-	A14L	A14L-A13L-AT7
	1096	58057	59818	-				1096	123049	123375	-	.	nc-A12L.5-l
	1097	58057	58242	-				1097	123049	123502	-	.	nc-A12L-AT
	1098	58084	59276	-				1098	123049	123584	-	nc	nc-A12L-l-AT
	1099	58303	60599	-				1099	123049	124118	-	A14L	A14L-A13L-AT6
	1100	58415	59460	-				1100	123108	123584	-	.	nc-A12L-l
	1101	58512	59818	-				1101	123108	124118	-	A14L	A14L-A13L-AT5
	1102	58531	59460	-				1102	123108	125425	-	A16L.5	A16L.5-A15L-A14L.5-A14L-A13L
	1103	58700	59627	-				1103	123151	123502	-	.	nc-A12L
	1104	58717	59334	-				1104	123151	124118	-	A14L	A14L-A13L-AT4
	1105	58738	59460	-				1105	123184	124118	-	A14L	A14L-A13L-AT3
	1106	58755	59460	-				1106	123259	123908	-	A13L	A13L
	1107	58858	59910	-				1107	123259	124118	-	A14L	A14L-A13L-AT2
	1108	58879	59565	-				1108	123298	124118	-	A14L	A14L-A13L-AT1
	1109	58916	59565	-				1109	123337	124118	-	A14L	A14L-A13L
	1110	59041	60342	-				1110	123630	124118	-	A14L	A14L-AT3
	1111	59282	59781	-				1111	123673	123908	-	.	nc-A13L
	1112	59649	59818	-				1112	123673	124118	-	A14L	A14L-AT2
	1113	59738	60131	-				1113	123692	124118	-	A14L	A14L-AT1
	1114	59833	60473	-				1114	123832	124118	-	A14L	A14L
	1115	60666	61665	-				1115	124154	125982	-	A17L.5	A17L.5-A16L-A15L
	1116	60928	61868	-				1116	124313	125425	-	A16L.5	A16L.5-AT
	1117	60941	61512	-				1117	124313	125982	-	A16L	A16L
	1118	60941	61474	-				1118	124465	125425	-	A16L.5	A16L.5
	1119	69495	70762	-				1119	124596	125425	-	.	nc-A16L.5-AT5
	1120	70007	70375	-				1120	124596	125982	-	A17L.5	A17L.5-AT6
	1121	71316	71888	+				1121	124618	125425	-	.	nc-A16L.5-AT4
	1122	73058	73787	+				1122	124667	125982	-	A17L.5	A17L.5-AT5
	1123	80637	81360	+				1123	124727	125425	-	.	nc-A16L.5-AT3
	1124	80823	81931	+				1124	124727	125982	-	A17L.5	A17L.5-AT4
	1125	80838	81413	+				1125	124867	125425	-	.	nc-A16L.5-AT2
	1126	81281	81931	+				1126	124867	125982	-	A17L.5	A17L.5-AT3
	1127	82148	82839	+				1127	124945	125425	-	.	nc-A16L.5-AT1
	1128	82434	82890	+				1128	125021	125425	-	.	nc-A16L.5
	1129	83403	85105	+				1129	125021	125982	-	A17L.5	A17L.5-AT2
	1130	87521	87781	-				1130	125305	125982	-	A17L.5	A17L.5-AT1
	1131	87535	88724	-				1131	125396	125982	-	A17L.5	A17L.5
	1132	87970	89198	-				1132	126110	128011	-	A19L	c-A19L-A18R-AT
	1133	91876	93336	+				1133	126267	128011	-	A19L	c-A19L-A18R
	1134	91898	92928	+				1134	126342	127720	-	.	as-nctr-A18R-AT9
	1135	91898	94476	+				1135	126383	128011	-	A19L	A19L-AT17
	1136	91898	92701	+				1136	126573	128011	-	A19L	A19L-AT16
	1137	91898	93336	+				1137	126655	127720	-	.	as-nctr-A18R-AT8
	1138	91934	92656	+				1138	126655	128011	-	A19L	A19L-AT15
	1139	91934	92850	+				1139	126705	127720	-	.	as-nctr-A18R-AT7
	1140	92060	92656	+				1140	126705	128011	-	A19L	A19L-AT14
	1141	92134	94702	+				1141	126748	128011	-	A19L	A19L-AT13
	1142	92292	92797	+				1142	126770	128011	-	A19L	A19L-AT12
	1143	92366	93417	+				1143	126802	127720	-	.	as-nctr-A18R-AT6
	1144	92438	92634	+				1144	126802	128011	-	A19L	A19L-AT11
	1145	93778	94460	+				1145	126824	127720	-	.	as-nctr-A18R-AT5
	1146	94040	94823	+				1146	126824	128011	-	A19L	A19L-AT10
	1147	94040	95396	+				1147	126926	127720	-	.	as-nctr-A18R-AT4
	1148	94109	94395	+				1148	126953	127720	-	.	as-nctr-A18R-AT3
	1149	94481	96146	+				1149	126953	128011	-	A19L	A19L-AT9
	1150	95859	96700	+				1150	126985	128011	-	A19L	A19L-AT8
	1151	98378	99720	+				1151	127143	128011	-	A19L	A19L-AT7
	1152	107037	107536	-				1152	127163	127720	-	.	as-nctr-A18R-AT2
	1153	107162	108302	-				1153	127163	128011	-	A19L	A19L-AT6
	1154	107243	108302	-				1154	127253	127720	-	.	as-nctr-A18R-AT1
	1155	107310	108302	-				1155	127253	128011	-	A19L	A19L-AT5
	1156	107521	107960	-				1156	127272	128011	-	A19L	A19L-AT4
	1157	107687	108302	-				1157	127308	127720	-	.	as-nctr-A18R
	1158	107945	108453	-				1158	127308	128011	-	A19L	A19L-AT3
	1159	107977	108699	-				1159	127347	128011	-	A19L	A19L
	1160	107998	109951	-				1160	127382	128011	-	A19L	A19L-AT2
	1161	108078	108570	-				1161	127510	128011	-	A19L	A19L-AT1
	1162	110184	110464	-				1162	129114	129903	+	A20R.5	A20R.5
	1163	111334	112885	-				1163	130143	131413	+	A20R	A23R
	1164	111347	112514	-				1164	130143	131431	+	A23R	A23R-AT1
	1165	111774	111993	-				1165	130143	131444	+	A23R	A23R-AT2
	1166	112301	114551	-				1166	135782	137456	-	VACVWR_147.5	VACVWR_147.5-AT2
	1167	112339	112885	-				1167	135880	137456	-	VACVWR_147.5	VACVWR_147.5-AT1
	1168	112362	114233	-				1168	135924	137456	-	VACVWR_147.5	VACVWR_147.5
	1169	112458	114551	-				1169	138182	139840	-	A26L.5	A26L.5-AT5
	1170	112747	114551	-				1170	138354	139840	-	A26L.5	A26L.5-AT4
	1171	113152	114551	-				1171	138649	139840	-	A26L.5	A26L.5-AT3
	1172	113197	114233	-				1172	138853	139840	-	A26L.5	A26L.5-AT2
	1173	113315	114551	-				1173	139234	139840	-	A26L.5	A26L.5-AT1
	1174	113540	114551	-				1174	139400	139840	-	A26L.5	A26L.5
	1175	119421	119611	-				1175	140107	140653	-	A27L	A27L
	1176	119900	120507	-				1176	140637	141831	-	A29L	A29L-AT1
	1177	120127	120507	-				1177	140841	141831	-	A29L	A29L
	1178	120512	122739	-				1178	142129	142594	+	A31R	A31R
	1179	120943	121482	-				1179	142129	143139	+	A31R	A31R-AT1
	1180	120984	121416	-				1180	143387	144003	+	A33R	A33R
	1181	121418	122270	-				1181	143387	144038	+	A33R	A33R-AT1
	1182	121418	121907	-				1182	143387	144092	+	A33R	A33R-AT2
	1183	121671	122095	-				1183	143387	144112	+	A33R	A33R-AT3
	1184	121671	123189	-				1184	143387	144157	+	A33R	A33R-AT4
	1185	121703	122824	-				1185	143387	144366	+	A33R	A33R-AT5
	1186	121703	122270	-				1186	143387	144516	+	A33R	A33R-AT6		PB
	1187	121747	122270	-				1187	143387	144567	+	A33R	A33R-A34R		*
	1188	121785	123173	-				1188	143387	144652	+	A33R	A33R-A34R-AT1
	1189	121876	122554	-				1189	143387	144787	+	A33R	A33R-A34R-AT2
	1190	121942	122739	-				1190	143387	144835	+	A33R	A33R-A34R-AT3
	1191	121960	125683	-				1191	143387	144854	+	A33R	A33R-A34R-AT4
	1192	122096	123584	-				1192	143387	145024	+	A33R	A33R-A34R-AT5
	1193	122203	122692	-				1193	143387	145144	+	A33R	A33R-A34R-A35R
	1194	122251	123885	-				1194	143387	145179	+	A33R	A33R-A34R-A35R-AT1
	1195	122303	122951	-				1195	143387	145411	+	A33R	A33R-A34R-A35R-AT2
	1196	122315	123189	-				1196	143387	145444	+	A33R	A33R-A34R-A35R-AT3
	1197	122315	123310	-				1197	143387	145698	+	A33R	A33R-A34R-A35R-AT4
	1198	122429	123375	-				1198	144557	144787	+	.	nc-A35R
	1199	122462	123028	-				1199	144557	144903	+	.	nc-A35R-AT1
	1200	122477	123393	-				1200	144557	144917	+	.	nc-A35R-AT2
	1201	122510	123330	-				1201	144557	144962	+	.	nc-A35R-AT3
	1202	122510	123091	-				1202	144557	144994	+	.	nc-A35R-AT4
	1203	122550	123091	-				1203	144557	145127	+	A35R	A35R
	1204	122550	122824	-				1204	144557	145144	+	A35R	A35R-AT1
	1205	122550	123244	-				1205	144557	145156	+	A35R	A35R-AT2
	1206	122550	124005	-				1206	144557	145179	+	A35R	A35R-AT3
	1207	122596	123393	-				1207	144557	145411	+	A35R	A35R-AT4
	1208	122596	123502	-				1208	144557	145444	+	A35R	A35R-AT5
	1209	122670	123408	-				1209	144557	145499	+	A35R	A35R-AT6
	1210	122784	123502	-				1210	144557	145517	+	A35R	A35R-AT7
	1211	122814	124077	-				1211	144557	145657	+	A35R	A35R-AT8
	1212	122831	124005	-				1212	144557	145718	+	A35R	A35R-AT9
	1213	122831	123310	-				1213	144557	145781	+	A35R	A35R-AT10
	1214	122831	123584	-				1214	144557	145814	+	A35R	A35R-AT11
	1215	122831	123375	-				1215	144557	145875	+	A35R	A35R-A36R
	1216	122897	123330	-				1216	144557	146035	+	A35R	A35R-A36R-AT1
	1217	122916	123310	-				1217	144557	146107	+	A35R	A35R-A36R-AT2
	1218	123151	123698	-				1218	144557	146288	+	A35R	A35R-A36R-AT3
	1219	124867	125425	-				1219	144557	146473	+	A35R	A35R-A36R-AT4
	1220	126342	127720	-				1220	144557	146576	+	A35R	A35R-A36R-AT5
	1221	126840	127720	-				1221	144557	146681	+	A35R	A35R-A36R-AT6
	1222	130143	130818	+				1222	145154	145517	+	.	nc-A36R
	1223	130143	131201	+				1223	145154	145657	+	.	nc-A36R-AT1
	1224	130143	130973	+				1224	145154	145698	+	.	nc-A36R-AT2
	1225	134259	135189	-				1225	145154	145718	+	.	nc-A36R-AT3
	1226	137214	138523	-				1226	145154	145735	+	.	nc-A36R-AT4
	1227	138853	139840	-				1227	145154	145814	+	.	nc-A36R-AT5
	1228	139248	140426	-				1228	145154	145838	+	A36R	A36R-AT1
	1229	139562	139727	-				1229	145154	145875	+	A36R	A36R
	1230	140107	141228	-				1230	145154	145918	+	A36R	A36R-AT2
	1231	142193	142866	+				1231	145154	146035	+	A36R	A36R-AT3
	1232	143387	144342	+				1232	145154	146078	+	A36R	A36R-AT4
	1233	143387	144567	+				1233	145154	146155	+	A36R	A36R-AT5
	1234	143387	144273	+				1234	145154	146311	+	A36R	A36R-AT6
	1235	143387	144157	+				1235	145154	146340	+	A36R	A36R-AT7
	1236	143753	144157	+				1236	145154	146454	+	A36R	A36R-AT8
	1237	143753	144567	+				1237	145154	146473	+	A36R	A36R-AT9
	1238	144015	145411	+				1238	145154	146636	+	A36R	A36R-AT10
	1239	144113	144994	+				1239	145154	146998	+	A36R	A36R-A37R-VACVWR_161
	1240	144557	145875	+				1240	145361	145781	+	.	nc-A36R.5
	1241	144557	145375	+				1241	145361	145838	+	A36R.5	A36R.5-AT1
	1242	144557	145606	+				1242	145361	145875	+	A36R.5	A36R.5
	1243	144557	145781	+				1243	145361	145941	+	A36R.5	A36R.5-AT2
	1244	144557	145361	+				1244	145361	146035	+	A36R.5	A36R.5-AT3
	1245	144931	146521	+				1245	145361	146107	+	A36R.5	A36R.5-AT4
	1246	144986	145499	+				1246	145361	146253	+	A36R.5	A36R.5-AT5
	1247	145125	146792	+				1247	145873	146035	+	.	nc-A37R
	1248	145154	145838	+				1248	145873	146078	+	.	nc-A37R-AT1
	1249	145282	145838	+				1249	145873	146107	+	.	nc-A37R-AT2
	1250	145361	145838	+				1250	145873	146118	+	.	nc-A37R-AT3
	1251	145461	146811	+				1251	145873	146155	+	.	nc-A37R-AT4
	1252	145614	145918	+				1252	145873	146188	+	.	nc-A37R-AT5
	1253	145614	146051	+				1253	145873	146253	+	.	nc-A37R-AT6
	1254	145873	147105	+				1254	145873	146270	+	.	nc-A37R-AT7
	1255	145873	147709	+				1255	145873	146288	+	.	nc-A37R-AT8
	1256	146134	146973	+				1256	145873	146311	+	.	nc-A37R-AT9
	1257	146134	146811	+				1257	145873	146329	+	.	nc-A37R-AT10		*
	1258	146637	147105	+				1258	145873	146340	+	.	nc-A37R-AT11
	1259	146785	147105	+				1259	145873	146367	+	.	nc-A37R-AT12
	1260	149041	149576	+				1260	145873	146387	+	.	nc-A37R-AT13
	1261	149223	149546	+				1261	145873	146423	+	.	nc-A37R-AT14
	1262	149223	149514	+				1262	145873	146454	+	.	nc-A37R-AT15
	1263	151776	152620	-				1263	145873	146473	+	.	nc-A37R-AT16
	1264	151776	152478	-				1264	145873	146521	+	.	nc-A37R-AT17
	1265	152222	152870	-				1265	145873	146559	+	.	nc-A37R-AT18
	1266	153262	153708	+				1266	145873	146576	+	.	nc-A37R-AT19
	1267	158449	158839	+				1267	145873	146614	+	.	nc-A37R-AT20
	1268	160555	160884	+				1268	145873	146636	+	.	nc-A37R-AT21
	1269	160555	161568	+				1269	145873	146681	+	.	nc-A37R-AT22
	1270	162303	163597	+				1270	145873	146722	+	A37R	A37R-AT5
	1271	162303	163903	+				1271	145873	146792	+	A37R	A37R-AT4
	1272	162303	163786	+				1272	145873	146825	+	A37R	A37R-AT3
	1273	162303	163815	+				1273	145873	146849	+	A37R	A37R
	1274	162710	164522	+				1274	145873	146892	+	A37R	A37R-AT1
	1275	163724	164681	+				1275	145873	146907	+	A37R	A37R-AT2
	1276	163982	166129	+				1276	145873	146942	+	A37R	A37R-AT6
	1277	163982	166764	+				1277	145873	146973	+	A37R	A37R-AT7
	1278	163982	164463	+				1278	145873	146998	+	A37R	A37R-VACVWR_161
	1279	163982	165555	+				1279	145873	147057	+	A37R	A37R-VACVWR_161-AT1
	1280	164258	164967	+				1280	145873	147105	+	A37R	A37R-VACVWR_161-AT2
	1281	164258	164522	+				1281	145873	147134	+	A37R	A37R-VACVWR_161-AT3
	1282	164538	164880	+				1282	145873	147850	+	A37R	c-A37R-VACVWR_161-A38L
	1283	164863	165791	+				1283	146448	146849	+	A37R.5	A37R.5
	1284	164972	165834	+				1284	146448	146973	+	A37R.5	A37R.5-AT
	1285	164972	166129	+				1285	146448	147134	+	A37R.5	A37R.5-VACVWR_161
	1286	164972	166309	+				1286	146448	147850	+	VACVWR_161	c-VACVWR_l2-A38L
	1287	164972	166368	+				1287	146767	146998	+	VACVWR_161	VACVWR_161-l-AT1
	1288	164972	166204	+				1288	146767	147057	+	VACVWR_161	VACVWR_161-l-AT2
	1289	164972	166357	+				1289	146767	147105	+	VACVWR_161	VACVWR_161-l
	1290	164972	166831	+				1290	146767	147134	+	VACVWR_161	VACVWR_161-l-AT3
	1291	164972	166435	+				1291	146767	147850	+	VACVWR_161	c-VACVWR_161-l-A38L
	1292	164972	166161	+				1292	146785	146998	+	VACVWR_161	VACVWR_161
	1293	164972	165601	+				1293	146785	147057	+	VACVWR_161	VACVWR_161-AT1
	1294	164972	165689	+				1294	146785	147105	+	VACVWR_161	VACVWR_161-AT2
	1295	164972	166484	+				1295	146785	147479	+	VACVWR_161	VACVWR_161-AT3
	1296	164972	166105	+				1296	146785	147550	+	VACVWR_161	VACVWR_161-AT3
	1297	164972	165664	+				1297	146785	147577	+	VACVWR_161	VACVWR_161-AT4
	1298	164972	166790	+				1298	146785	147850	+	VACVWR_161	c-VACVWR_161-A38L
	1299	164972	166325	+				1299	149041	149576	+	A40R	A40R-AT1
	1300	164972	165151	+				1300	149041	149593	+	A40R	A40R
	1301	165883	166190	+				1301	149041	149653	+	A40R	A40R-AT2
	1302	166005	166607	+				1302	149041	149839	+	A40R	A40R-AT3
	1303	166005	166570	+				1303	149041	149869	+	A40R	A40R-AT4
	1304	168434	169721	+				1304	149041	149915	+	A40R	A40R-AT5
	1305	169735	171880	+				1305	149041	149939	+	A40R	A40R-AT6
	1306	170784	171489	+				1306	149589	150350	-	A41L	A41L
	1307	170811	172058	+				1307	150450	151319	+	A42R	A42R
	1308	170882	171925	+				1308	150450	151788	+	A42R	A42R-A43R-VACVWR_169
	1309	170934	171525	+				1309	150450	151850	+	A42R	A42R-A43R-VACVWR_169-AT
	1310	171214	171740	+				1310	151228	151788	+	A43R.5	A43R.5-VACVWR_169
	1311	171564	172637	+				1311	151493	151788	+	VACWR_169R	VACVWR_169
	1312	173528	175256	+				1312	151493	151850	+	VACWR_169R	VACVWR_169-AT1
	1313	173528	174460	+				1313	151493	152616	+	VACWR_169R	VACVWR_169-AT2
	1314	173601	175244	+				1314	151613	151788	+	VACWR_169R.5	VACVWR_169.5
	1315	175236	177966	+				1315	151613	151850	+	VACWR_169R.5	VACVWR_169.5-AT
	1316	177405	178151	+				1316	151694	152870	-	A44L	A44L-AT1
	1317	177405	178485	+				1317	151776	152870	-	A44L	A44L
	1318	179214	180157	+				1318	153262	153708	+	.	nc-A46R
	1319	179214	180056	+				1319	153262	153873	+	.	nc-A46R-AT
	1320	179214	179860	+				1320	153262	154006	+	A46R	A46R
	1321	185954	186771	+				1321	153262	154033	+	A46R	A46R-AT1
	1322	185954	186941	+				1322	153262	154082	+	A46R	A46R-AT2
	1323	187056	187441	-				1323	153262	154273	+	A46R	A46R-AT3
	1324	190439	191265	+				1324	153262	154399	+	A46R	A46R-AT4
	1325	190439	191384	+				1325	153996	154829	-	A47L	A47L
	1326	190439	191137	+				1326	154014	154829	-	A47L	A47L-AT
	1327	190513	191444	+				1327	154897	155568	+	A48R	A48R
	1328	190778	191444	+				1328	154897	155610	+	A48R	A48R-AT
	1329	190790	191444	+				1329	154897	156114	+	A48R	A48R-A49R
	1330	190894	191444	+				1330	155542	156114	+	A49R	A49R
	1331	191196	191444	+				1331	157782	158805	+	A51R	A51R-AT1
	1332	3142	4960	-				1332	157782	158823	+	A51R	A51R-AT2
	1333	3175	4376	-				1333	157782	158839	+	A51R	A51R
	1334	3445	4111	-				1334	157782	158859	+	A51R	A51R-AT3		PB
	1335	4124	4450	-				1335	157782	158879	+	A51R	A51R-AT4
	1336	4499	7216	-				1336	157782	158900	+	A51R	A51R-AT5
	1337	5813	8414	-				1337	157782	159537	+	A51R	A51R-A52R
	1338	7448	7790	+				1338	157782	159562	+	A51R	A51R-A52R-AT
	1339	7856	8935	-				1339	158848	159537	+	A52R	A52R
	1340	8465	8935	-				1340	158848	159562	+	A52R	A52R-AT1
	1341	9013	9227	-				1341	158848	159604	+	A52R	A52R-AT2
	1342	10071	10452	-				1342	162303	163463	+	A56R	A56R-VACVWR_183
	1343	10722	13188	-				1343	162303	163570	+	A56R	A56R-VACVWR_183-AT1
	1344	11029	12005	-				1344	162303	163624	+	A56R	A56R-VACVWR_183-AT2
	1345	11464	13188	-				1345	162303	163870	+	A56R	A56R-VACVWR_183-VACVWR_184-AT1
	1346	15170	16252	-				1346	162303	163936	+	A56R	A56R-VACVWR_183-VACVWR_184
	1347	15891	16520	-				1347	162303	164064	+	A56R	A56R-VACVWR_183-VACVWR_184-AT2
	1348	15978	16520	-				1348	162303	164967	+	A56R	A56R-VACVWR_183-VACVWR_184-B1R
	1349	16234	17676	-				1349	162710	163936	+	VACWR_183	VACVWR_183-VACVWR_184-l2	*
	1350	16400	17676	-				1350	162710	164522	+	VACWR_183	VACVWR_183-VACVWR_184-l2-AT	*
	1351	16400	16855	-				1351	162855	163570	+	VACWR_183	VACVWR_183-l
	1352	16413	16871	-				1352	162855	163936	+	VACWR_183	VACVWR_183-VACVWR_184-l
	1353	16690	18086	-				1353	162855	164159	+	VACWR_183	VACVWR_183-VACVWR_184-l-AT
	1354	16690	18228	-				1354	162966	163570	+	VACWR_183	VACVWR_0183-AT1
	1355	16880	17411	-				1355	162966	163624	+	VACWR_183	VACVWR_0183-AT2
	1356	16950	18086	-				1356	162966	163705	+	VACWR_183	VACVWR_0183
	1357	16979	17411	-				1357	162966	163936	+	VACWR_183	VACVWR_183-VACVWR_184
	1358	17005	17224	-				1358	162966	163999	+	VACWR_183	VACVWR_183-VACVWR_184-AT1
	1359	17026	19503	-				1359	162966	164044	+	VACWR_183	VACVWR_183-VACVWR_184-AT2
	1360	17054	19016	-				1360	162966	164195	+	VACWR_183	VACVWR_183-VACVWR_184-AT3
	1361	17162	18086	-				1361	162966	164778	+	VACWR_183	VACVWR_183-VACVWR_184-AT4
	1362	17270	18564	-				1362	162966	166704	+	VACWR_183	VACVWR_183-VACVWR_184-B1R-B2R-VACVWR_187
	1363	17345	18086	-				1363	163095	163463	+	VACWR_183	VACVWR_0183-s
	1364	17345	19492	-				1364	163095	163570	+	VACWR_183	VACVWR_0183-s-AT
	1365	17356	18086	-				1365	163095	163870	+	VACWR_183	VACVWR_183-VACVWR_184-s-AT1
	1366	17376	19016	-				1366	163095	163936	+	VACWR_183	VACVWR_183-VACVWR_184-s
	1367	17402	17571	-				1367	163095	164044	+	VACWR_183	VACVWR_183-VACVWR_184-s-AT2
	1368	17439	18580	-				1368	163095	164159	+	VACWR_183	VACVWR_183-VACVWR_184-s-AT3
	1369	17537	19208	-				1369	163095	164382	+	VACWR_183	VACVWR_183-VACVWR_184-s-AT4
	1370	17537	18086	-				1370	163095	164608	+	VACWR_183	VACVWR_183-VACVWR_184-s-AT5
	1371	17596	18086	-				1371	163269	163570	+	VACWR_183	VACVWR_183-s2
	1372	17652	19411	-				1372	163269	163705	+	VACWR_183	VACVWR_183-s2-AT
	1373	17673	19283	-				1373	163269	163936	+	VACWR_183	VACVWR_183-VACVWR_184-s2
	1374	17721	19492	-				1374	163269	163999	+	VACWR_183	VACVWR_183-VACVWR_184-s2-AT1
	1375	17805	19332	-				1375	163269	164044	+	VACWR_183	VACVWR_183-VACVWR_184-s2-AT2
	1376	17805	18086	-				1376	163269	164138	+	VACWR_183	VACVWR_183-VACVWR_184-s2-AT3
	1377	17805	18816	-				1377	163269	164159	+	VACWR_183	VACVWR_183-VACVWR_184-s2-AT4
	1378	17833	19492	-				1378	163269	164195	+	VACWR_183	VACVWR_183-VACVWR_184-s2-AT5
	1379	17958	19208	-				1379	163269	164234	+	VACWR_183	VACVWR_183-VACVWR_184-s2-AT6
	1380	18000	18580	-				1380	163269	164522	+	VACWR_183	VACVWR_183-VACVWR_184-s2-AT7
	1381	18000	18816	-				1381	163269	164608	+	VACWR_183	VACVWR_183-VACVWR_184-s2-AT8
	1382	18000	19492	-				1382	163982	164778	+	.	nc-B1R
	1383	18000	19059	-				1383	163982	164967	+	B1R	B1R
	1384	18037	19332	-				1384	163982	165195	+	B1R	B1R-AT1
	1385	18037	19283	-				1385	163982	165273	+	B1R	B1R-AT2
	1386	18111	19528	-				1386	163982	165528	+	B1R	B1R-AT3
	1387	18198	18580	-				1387	163982	165779	+	B1R	B1R-B2R
	1388	18198	19492	-				1388	163982	165791	+	B1R	B1R-B2R-AT
	1389	18214	19411	-				1389	163982	166704	+	B1R	B1R-B2R-VACVWR_187
	1390	18236	19283	-				1390	163982	166764	+	B1R	B1R-B2R-VACVWR_0187-AT
	1391	18252	19283	-				1391	164258	164522	+	.	nctr-B1R
	1392	18294	19059	-				1392	164258	164919	+	B1R.5	B1R.5		PB
	1393	18373	18865	-				1393	164258	164967	+	B1R.5	B1R.5-AT1
	1394	18601	19492	-				1394	164258	165046	+	B1R.5	B1R.5-AT2
	1395	18781	19492	-				1395	164972	165273	+	.	nc-B2R
	1396	18964	21299	-				1396	164972	165475	+	.	nc-B2R-AT1
	1397	18997	19283	-				1397	164972	165528	+	.	nc-B2R-AT2
	1398	19461	21152	-				1398	164972	165779	+	B2R	B2R
	1399	19887	21152	-				1399	164972	165791	+	B2R	B2R-AT1
	1400	20081	22784	-				1400	164972	166105	+	B2R	B2R-AT2
	1401	20304	22081	-				1401	164972	166607	+	B2R	B2R-VACVWR_187-AT1
	1402	20449	21299	-				1402	164972	166623	+	B2R	B2R-VACVWR_187-AT2		*
	1403	20736	21059	-				1403	164972	166704	+	B2R	B2R-VACVWR_187
	1404	20878	22245	-				1404	164972	166736	+	B2R	B2R-VACVWR_187-AT3
	1405	20979	21841	-				1405	164972	166764	+	B2R	B2R-VACVWR_187-AT4
	1406	21157	21951	-				1406	168434	169721	+	B5R	B5R
	1407	21227	22897	-				1407	168434	170163	+	B5R	B5R-B6R
	1408	21227	21555	-				1408	170670	171555	+	B8R	B8R
	1409	21227	22245	-				1409	170670	171632	+	B8R	B8R-AT1
	1410	21634	22290	-				1410	170670	171646	+	B8R	B8R-AT2
	1411	21664	22290	-				1411	170670	171759	+	B8R	B8R-AT3
	1412	21743	22290	-				1412	170670	172637	+	B8R	B8R-B9R-VACVWR_194-B11R
	1413	23483	23988	-				1413	170784	171555	+	B8R.5	B8R.5	PB
	1414	24248	24672	-				1414	170784	171632	+	B8R.5	B8R.5-AT1	PB
	1415	24878	27454	-				1415	170784	171759	+	B8R.5	B8R.5-AT2	PB
	1416	25040	26497	-				1416	171214	171555	+	B8R.2	B8R.2
	1417	25569	26497	-				1417	171214	171632	+	B8R.2	B8R.2-AT
	1418	25711	26304	-				1418	172328	172637	+	B11R	B11R
	1419	25962	27454	-				1419	172646	173521	+	B12R	B12R-AT1
	1420	26424	27277	-				1420	172646	173556	+	B12R	B12R
	1421	26424	27160	-				1421	172646	173593	+	B12R	B12R-AT2		PB
	1422	30037	32306	-				1422	172646	173617	+	B12R	B12R-AT3
	1423	30308	32810	-				1423	172646	173634	+	B12R	B12R-AT4
	1424	30361	32248	-				1424	172646	173654	+	B12R	B12R-AT5		*
	1425	30361	30973	-				1425	172646	173820	+	B12R	B12R-AT6
	1426	30393	31216	-				1426	172646	174636	+	B12R	B12R-B13R-AT1
	1427	30441	31216	-				1427	172646	174679	+	B12R	B12R-B13R
	1428	30505	32810	-				1428	172646	174715	+	B12R	B12R-B13R-AT2
	1429	30574	31100	-				1429	173366	173556	+	.	tr-B12R
	1430	30574	31531	-				1430	173366	174679	+	B13R	B13R-l
	1431	32622	34127	-				1431	173528	173820	+	.	nc-B13R
	1432	32648	34466	-				1432	173528	174599	+	.	nc-B13R-AT
	1433	32948	34127	-				1433	173528	174636	+	B13R	B13R-AT1
	1434	32995	34127	-				1434	173528	174679	+	B13R	B13R
	1435	32995	33349	-				1435	173528	174696	+	B13R	B13R-AT2
	1436	32995	34925	-				1436	173528	174715	+	B13R	B13R-AT3
	1437	33050	34977	-				1437	173528	175189	+	B13R	B13R-B15R-AT
	1438	33182	35221	-				1438	173528	175256	+	B13R	B13R-B15R
	1439	33194	34255	-				1439	174677	175189	+	B15R	B15R-AT
	1440	33315	34759	-				1440	174677	175256	+	B15R	B15R
	1441	33315	34977	-				1441	175236	177228	+	VACWR_196	VACVWR_196
	1442	33341	35140	-				1442	175767	177304	-	B17L	B17L
	1443	33361	35037	-				1443	177405	178036	+	.	nc-B18R
	1444	33401	34127	-				1444	177405	178151	+	.	nc-B18R-AT1		PB
	1445	33526	35037	-				1445	177405	178485	+	.	nc-B18R-AT2		PB
	1446	33576	35037	-				1446	179214	180056	+	.	nc-B19R
	1447	33630	35490	-				1447	179214	180331	+	B19R	B19R
	1448	33749	34466	-				1448	179214	180382	+	B19R	B19R-AT1
	1449	33767	35954	-				1449	179214	180504	+	B19R	B19R-AT2
	1450	33866	34977	-				1450	180334	182549	+	VACWR_203	VACVWR_203-204-205-206	*
	1451	34271	34977	-				1451	180585	182549	+	VACWR_204	VACVWR_204-205-206
	1452	34328	35954	-				1452	182631	183733	+	C12L	C12L
	1453	34380	35263	-				1453	184644	185464	-	VACVWR_210	VACVWR_210
	1454	34535	35756	-				1454	185560	185876	+	C10.5L	C10.5L
	1455	34535	35037	-				1455	185560	187000	+	C10L	C10L-l
	1456	34715	35037	-				1456	185560	187043	+	C10L	C10L-l-AT1
	1457	34743	35515	-				1457	185560	187069	+	C10L	C10L-l-AT2
	1458	34835	35037	-				1458	185954	187000	+	C10L	C10L
	1459	34881	35292	-				1459	185954	187011	+	C10L	C10L-AT1
	1460	34938	35037	-				1460	185954	187043	+	C10L	C10L-AT2
	1461	35426	35756	-				1461	185954	187056	+	C10L	C10L-AT3
	1462	35438	35697	-				1462	185954	187069	+	C10L	C10L-AT4
	1463	37234	39094	-				1463	186475	187000	+	C10L.5	C10L.5
	1464	37734	38494	+				1464	186475	187011	+	C10L.5	C10L.5-AT1
	1465	37846	38668	-				1465	186475	187043	+	C10L.5	C10L.5-AT2
	1466	37846	38166	-				1466	186475	187069	+	C10L.5	C10L.5-AT3
	1467	37846	38509	-				1467	186991	187585	-	C11R	C11R-AT5
	1468	37846	38379	-				1468	187022	187585	-	C11R	C11R-AT4
	1469	37906	38968	-				1469	187034	187585	-	C11R	C11R-AT3
	1470	38137	39808	-				1470	187056	187585	-	C11R	C11R-AT1
	1471	38355	40719	-				1471	187070	187585	-	C11R	C11R
	1472	38355	39648	-				1472	187099	187585	-	C11R	C11R-AT2
	1473	38735	40909	-				1473	187673	187819	+	B25.5R	B25.5R
	1474	38909	40909	-				1474	187673	190390	+	B25R	B25R-VACVWR_214-VACVWR_215-VACVWR_216-B28R-l
	1475	38942	40565	-				1475	187803	190390	+	B25R	B25R-VACVWR_214-VACVWR_215-VACVWR_216-B28R
	1476	38942	40798	-				1476	190439	190765	+	.	nc-B29R
	1477	38942	39094	-				1477	190439	191265	+	B29R	B29R-AT1
	1478	38942	39648	-				1478	190439	191384	+	B29R	B29R-AT2
	1479	38942	39268	-				1479	190439	191409	+	B29R	B29R-AT3
	1480	38942	39397	-				1480	190439	191444	+	B29R	B29R
	1481	39118	40055	-
	1482	39235	40055	-
	1483	39306	41310	-
	1484	39363	39808	-
	1485	39363	41529	-
	1486	39412	40055	-
	1487	39452	40909	-
	1488	39521	41195	-
	1489	39521	40798	-
	1490	39521	40565	-
	1491	39597	40565	-
	1492	39597	40055	-
	1493	39636	40195	-
	1494	39826	40037	-
	1495	39841	41420	-
	1496	39905	41061	-
	1497	39919	41432	-
	1498	40011	42007	-
	1499	40011	41310	-
	1500	40209	41310	-
	1501	40234	41195	-
	1502	40283	40998	-
	1503	40329	40719	-
	1504	40329	40565	-
	1505	40350	40798	-
	1506	40374	41310	-
	1507	40374	40798	-
	1508	40529	40798	-
	1509	41189	42495	-
	1510	41408	42057	-
	1511	41463	42007	-
	1512	41612	43187	-
	1513	42001	43030	-
	1514	42457	45721	-
	1515	42513	43426	-
	1516	43873	44649	+
	1517	43873	45039	+
	1518	44023	45159	+
	1519	44069	45863	+
	1520	44191	45098	+
	1521	44191	45039	+
	1522	44191	44873	+
	1523	44257	45236	+
	1524	44325	45275	+
	1525	44730	46302	+
	1526	44847	46136	+
	1527	45073	45580	+
	1528	47746	49255	-
	1529	47803	49267	-
	1530	47899	49255	-
	1531	48130	48483	-
	1532	49482	50724	+
	1533	49745	50754	+
	1534	52709	53266	+
	1535	54986	55171	-
	1536	55322	55612	-
	1537	56815	59349	-
	1538	56879	58386	-
	1539	56935	57815	-
	1540	57199	58275	-
	1541	57199	60169	-
	1542	57311	59349	-
	1543	57403	58472	-
	1544	57403	59004	-
	1545	57414	57865	-
	1546	57414	58275	-
	1547	57414	59211	-
	1548	57436	59666	-
	1549	57577	59781	-
	1550	57685	58926	-
	1551	57953	59818	-
	1552	58057	59063	-
	1553	58121	58275	-
	1554	58121	60415	-
	1555	58192	60169	-
	1556	58303	59910	-
	1557	58315	59460	-
	1558	58315	59211	-
	1559	58384	59063	-
	1560	58384	59004	-
	1561	58445	59349	-
	1562	58512	59460	-
	1563	58588	59666	-
	1564	58604	58902	-
	1565	58645	59818	-
	1566	58678	60169	-
	1567	58738	59349	-
	1568	58738	60429	-
	1569	58738	59276	-
	1570	58770	59349	-
	1571	58796	60911	-
	1572	58816	59063	-
	1573	58858	60169	-
	1574	58879	60169	-
	1575	58879	59063	-
	1576	58879	59538	-
	1577	58879	60342	-
	1578	58993	59666	-
	1579	59194	60540	-
	1580	59233	60540	-
	1581	59246	59910	-
	1582	59246	60131	-
	1583	59282	60240	-
	1584	59282	60599	-
	1585	59303	60415	-
	1586	59320	60415	-
	1587	59445	60415	-
	1588	59521	60473	-
	1589	59755	60429	-
	1590	59918	60342	-
	1591	59944	60599	-
	1592	60928	61378	-
	1593	60928	61807	-
	1594	61985	63329	-
	1595	61985	63585	-
	1596	62528	63585	-
	1597	62626	64360	-
	1598	69771	70184	-
	1599	70109	70762	-
	1600	70162	70762	-
	1601	73886	75005	+
	1602	75491	77187	+
	1603	75491	76472	+
	1604	75658	76248	+
	1605	75740	78192	+
	1606	75852	76932	+
	1607	75852	76472	+
	1608	76254	76544	+
	1609	77128	78143	+
	1610	79880	81158	+
	1611	79880	80770	+
	1612	80059	80860	+
	1613	80059	80487	+
	1614	80544	81158	+
	1615	80838	81061	+
	1616	81281	82030	+
	1617	81329	81542	+
	1618	81424	83222	+
	1619	81665	81931	+
	1620	82148	83006	+
	1621	87930	88592	-
	1622	88253	89198	-
	1623	88253	89404	-
	1624	91898	92756	+
	1625	91898	93075	+
	1626	92095	92656	+
	1627	92095	93141	+
	1628	92134	92634	+
	1629	92183	92656	+
	1630	92183	94410	+
	1631	92292	92656	+
	1632	92308	94460	+
	1633	92366	93321	+
	1634	92384	94395	+
	1635	92408	92797	+
	1636	92408	93257	+
	1637	92438	93730	+
	1638	92438	92810	+
	1639	92452	93769	+
	1640	92944	93667	+
	1641	92944	93336	+
	1642	93089	93336	+
	1643	93370	93805	+
	1644	93523	94871	+
	1645	93523	94702	+
	1646	93523	94249	+
	1647	93778	94892	+
	1648	93778	94207	+
	1649	93793	95023	+
	1650	94094	95148	+
	1651	94109	94410	+
	1652	94109	94777	+
	1653	98378	98798	+
	1654	99769	101136	+
	1655	99769	101169	+
	1656	102069	103744	-
	1657	102132	103339	-
	1658	102869	103963	-
	1659	102957	103963	-
	1660	104113	105133	+
	1661	106425	108267	-
	1662	106670	108102	-
	1663	106926	107808	-
	1664	107037	107710	-
	1665	107182	108879	-
	1666	107243	108102	-
	1667	107285	107536	-
	1668	107415	108699	-
	1669	107521	108879	-
	1670	107573	108618	-
	1671	107591	108978	-
	1672	107618	108570	-
	1673	107651	108012	-
	1674	107687	108453	-
	1675	107718	108102	-
	1676	107718	107808	-
	1677	107718	108978	-
	1678	107945	108570	-
	1679	107998	108978	-
	1680	108547	108699	-
	1681	108547	110464	-
	1682	109386	111689	-
	1683	109405	111223	-
	1684	109680	111618	-
	1685	109782	111807	-
	1686	109941	112282	-
	1687	110061	111491	-
	1688	110200	112197	-
	1689	110236	110846	-
	1690	110336	114076	-
	1691	110336	112197	-
	1692	110415	112282	-
	1693	110498	112282	-
	1694	110498	112572	-
	1695	110523	110989	-
	1696	110536	111618	-
	1697	110536	111055	-
	1698	110592	111676	-
	1699	110592	111907	-
	1700	110727	111907	-
	1701	110750	111993	-
	1702	110886	111491	-
	1703	111017	112282	-
	1704	111080	112350	-
	1705	111136	111993	-
	1706	111148	112723	-
	1707	111284	112098	-
	1708	111308	112098	-
	1709	111308	111491	-
	1710	111334	112282	-
	1711	111347	112197	-
	1712	111774	112098	-
	1713	112102	112572	-
	1714	112102	112885	-
	1715	112181	114036	-
	1716	112339	114076	-
	1717	112339	114414	-
	1718	112639	113627	-
	1719	112860	114076	-
	1720	113152	114414	-
	1721	113269	113627	-
	1722	114171	115229	-
	1723	114343	114781	-
	1724	114589	115229	-
	1725	117840	119611	-
	1726	117911	119066	-
	1727	117920	119354	+
	1728	118348	119303	-
	1729	118420	119053	-
	1730	118436	119155	-
	1731	118478	120095	-
	1732	118500	121374	-
	1733	118586	120962	-
	1734	118598	121041	-
	1735	118617	119927	-
	1736	118637	119420	-
	1737	118922	121482	-
	1738	119053	119927	-
	1739	119133	120507	-
	1740	119161	122984	-
	1741	119247	122739	-
	1742	119401	123039	-
	1743	120151	121041	-
	1744	120189	122058	-
	1745	120202	121907	-
	1746	120362	122773	-
	1747	120512	123091	-
	1748	120570	122113	-
	1749	120665	122095	-
	1750	120696	123244	-
	1751	120720	121969	-
	1752	120748	122581	-
	1753	120766	122367	-
	1754	120766	124064	-
	1755	120843	123028	-
	1756	120843	122824	-
	1757	120869	122058	-
	1758	120943	121805	-
	1759	120984	122984	-
	1760	120984	123244	-
	1761	120984	122146	-
	1762	121026	121416	-
	1763	121144	123461	-
	1764	121182	122951	-
	1765	121182	123424	-
	1766	121278	121759	-
	1767	121278	123698	-
	1768	121331	122058	-
	1769	121386	122146	-
	1770	121434	123393	-
	1771	121491	122739	-
	1772	121579	122984	-
	1773	121671	123091	-
	1774	121671	124118	-
	1775	121671	123244	-
	1776	121703	122367	-
	1777	121747	123908	-
	1778	121785	122619	-
	1779	121785	123698	-
	1780	121806	124005	-
	1781	121806	122859	-
	1782	121806	122475	-
	1783	121845	123818	-
	1784	121864	122859	-
	1785	121876	122984	-
	1786	121923	122146	-
	1787	121960	123330	-
	1788	121979	122146	-
	1789	121979	122809	-
	1790	121979	122824	-
	1791	122020	122554	-
	1792	122020	123310	-
	1793	122096	122824	-
	1794	122096	123818	-
	1795	122096	122475	-
	1796	122120	123654	-
	1797	122134	123310	-
	1798	122134	122809	-
	1799	122203	123244	-
	1800	122283	123091	-
	1801	122283	123244	-
	1802	122315	123393	-
	1803	122315	123818	-
	1804	122339	122859	-
	1805	122339	124077	-
	1806	122367	122951	-
	1807	122397	123654	-
	1808	122397	123330	-
	1809	122429	123244	-
	1810	122429	123330	-
	1811	122429	123818	-
	1812	122429	123310	-
	1813	122429	122984	-
	1814	122462	123244	-
	1815	122462	124064	-
	1816	122477	123818	-
	1817	122477	123461	-
	1818	122596	123091	-
	1819	122596	123698	-
	1820	122613	123502	-
	1821	122670	124005	-
	1822	122670	123461	-
	1823	122706	122859	-
	1824	122735	123393	-
	1825	122798	124064	-
	1826	122814	123244	-
	1827	122814	124005	-
	1828	122831	126061	-
	1829	122831	123393	-
	1830	122849	123189	-
	1831	122916	123393	-
	1832	122952	123173	-
	1833	123049	123502	-
	1834	123072	123698	-
	1835	123072	124064	-
	1836	123123	124452	-
	1837	123137	123885	-
	1838	123151	123818	-
	1839	123220	124327	-
	1840	123231	123712	-
	1841	123259	123654	-
	1842	123298	124118	-
	1843	123357	124005	-
	1844	123446	124077	-
	1845	123457	123698	-
	1846	123642	125683	-
	1847	124140	126061	-
	1848	124243	125982	-
	1849	124243	125287	-
	1850	124313	124570	-
	1851	124313	126164	-
	1852	124340	125683	-
	1853	124530	126061	-
	1854	124596	125982	-
	1855	124727	125002	-
	1856	124867	125982	-
	1857	125083	126061	-
	1858	125396	126427	-
	1859	125396	126164	-
	1860	125675	126061	-
	1861	126042	126835	-
	1862	126383	128011	-
	1863	126383	126679	-
	1864	129659	131947	+
	1865	133758	135358	-
	1866	134259	137279	-
	1867	134259	136601	-
	1868	134259	135358	-
	1869	134259	135615	-
	1870	134465	135358	-
	1871	134861	135189	-
	1872	136202	137456	-
	1873	136750	137279	-
	1874	137983	138909	-
	1875	138383	138858	-
	1876	139109	139727	-
	1877	139234	140236	-
	1878	139234	140452	-
	1879	139343	140236	-
	1880	139400	140236	-
	1881	139400	139994	-
	1882	139528	140787	-
	1883	139820	140653	-
	1884	140107	140452	-
	1885	140107	140653	-
	1886	140882	141831	-
	1887	142129	142621	+
	1888	143387	144112	+
	1889	143387	143627	+
	1890	143387	144854	+
	1891	143883	144342	+
	1892	144015	144591	+
	1893	144085	144434	+
	1894	144085	144994	+
	1895	144085	146188	+
	1896	144085	145024	+
	1897	144085	146387	+
	1898	144085	144724	+
	1899	144113	145043	+
	1900	144475	146874	+
	1901	144518	145875	+
	1902	144557	145219	+
	1903	144557	145814	+
	1904	144557	144787	+
	1905	144557	146473	+
	1906	144931	145335	+
	1907	144944	146811	+
	1908	144986	146340	+
	1909	145125	145959	+
	1910	145154	145517	+
	1911	145241	146825	+
	1912	145241	145875	+
	1913	145422	145698	+
	1914	145422	146825	+
	1915	145422	146811	+
	1916	145461	146311	+
	1917	145475	145657	+
	1918	145475	146592	+
	1919	145589	146636	+
	1920	145589	146188	+
	1921	145614	146722	+
	1922	145614	146681	+
	1923	145614	145941	+
	1924	145873	146792	+
	1925	145873	146497	+
	1926	145873	146825	+
	1927	146049	147479	+
	1928	146180	146849	+
	1929	146785	147550	+
	1930	147934	149736	+
	1931	147934	149653	+
	1932	148855	149593	+
	1933	148855	149093	+
	1934	149212	149593	+
	1935	151613	151788	+
	1936	151694	152442	-
	1937	151776	152350	-
	1938	153262	154129	+
	1939	153905	154033	+
	1940	155043	155568	+
	1941	156336	158839	+
	1942	157782	158278	+
	1943	157782	158879	+
	1944	157782	158751	+
	1945	162303	163424	+
	1946	162604	163815	+
	1947	162710	163815	+
	1948	162855	163815	+
	1949	162966	164816	+
	1950	163020	164382	+
	1951	163095	163936	+
	1952	163692	164098	+
	1953	163692	164954	+
	1954	163692	164463	+
	1955	163692	165812	+
	1956	163692	164064	+
	1957	163982	164778	+
	1958	163982	165791	+
	1959	164972	166080	+
	1960	164972	166901	+
	1961	168434	169944	+
	1962	168492	169605	+
	1963	168749	170689	+
	1964	170670	171245	+
	1965	170670	171646	+
	1966	170784	171759	+
	1967	170934	171555	+
	1968	172646	174636	+
	1969	173528	173891	+
	1970	173528	174392	+
	1971	173528	173820	+
	1972	173637	174662	+
	1973	173893	174662	+
	1974	175236	176508	+
	1975	176690	178036	+
	1976	185662	185876	+
	1977	185954	186424	+
	1978	186475	189076	+
	1979	187099	187441	-
	1980	187673	190390	+
	1981	189929	191747	+
	1982	190439	190765	+
	1983	190513	191714	+
	1984	17305	17676	-
	1985	18198	19528	-
	1986	18214	19059	-
	1987	18478	19528	-
	1988	20852	21152	-
	1989	21157	22245	-
	1990	21319	22245	-
	1991	21554	21841	-
	1992	26116	27760	-
	1993	26971	27739	-
	1994	33016	33981	-
	1995	40259	40798	-
	1996	40311	40798	-
	1997	40957	41529	-
[truncated: 6,194 more rows]

## Sheet: Table S4
Supplementary Table S4. List of the novel intergenic genes. from the predicted promoters are also summarized.
Previously published corresponding TSS positions, ORF information, and the distance of the TSSs of novel genes
Transcript name	Distance from the previously published TSS position	TSS ref	Potential protein (TIS)	Predicted promoter distance	Early promoter motif distance
C9.5L	2nt	Yang et al (2010)	nORF - Yang et al (2015)	-	88
C19.5L	3nt	Yang et al (2011a)	nORF - Yang et al (2015)	45	-
B25.5R	3nt	Yang et al (2011a)	nORF - Yang et al (2015)	45	-

## Sheet: Table S5
Supplementary Table S5.
Comparison of the TSS positions of newly identified embedded genes and previously published translation initiation site (TIS) coordinates.
Gene	TIS distance from our TSS
F13L.5	88 nt
E2L.5	33 nt
E3L.5	66 nt
O2L.9	35 nt
H3L.5	18 nt
A2L.3	150 nt

## Sheet: Table S6
Supplementary Table S6. List of the VACV genes with longer TSS isoforms than the canonical transcripts.
Length of ORFs within the longer UTR variants are presented with differences between main and longer isoforms and numbers of ORFs within longer variants.
Gene	Length of ORFs in different frames	5' UTR length	Number of ORFs
C19L/B25R	f1: C19.5L (17AS, nORF), 4AS, k2: 5AS, 20AS	131	4
C10L	f1: C9.5 (17AS, nORF), 7AS (nORF), 20/21/22AS, k2: 3AS, 12AS, 18AS	399	6
VACWR_15	-	151	-
N1L	-	66	-
K1L	f1: K1.5L (22AS, dORF), K1.2L (5AS, nORF), 4AS, 18AS, f2: 8AS, 15AS, 5AS	285	7
F5L	-	68	-
A1L	f1: 32AS (A2L.2-A1L bic) – ez in frame az A2L-lel, f2: ouf 8AS (dORF), 4AS, 9AS, f3: 11AS,	593	5
A8R	f1: 3AS (nORF), f2: A8AS, f3: 3AS	168	3
A12L	-	84	-
VACVWR_161	-	28	-
VACWR_183	-	560	-
B13R	f1: 19AS (oof a B12Rrel, de van egy önálló transzkript is, tr-ként elnevezve), 5AS, f2: 4AS (nonMet, uORF)	233	3
F17R	f1: 9AS, 8AS, 9AS, 6AS, 3AS, f2: 14AS	270	6
G5.5R	f1: 3AS	187	1
H6R	f1: 89AS (H5R.5 bic)	280	1
A34R	f1: 416AS (A33R.7?? bic)	541	1
A43R	f1: 28AS (A42R.5?)	181	1
B7R	f1: 106AS (B6R.5 bic?)	359	1
C13L	-	106	-
M1L	f1: 96AS (M2L.5 bic?) f2: 39AS, 6AS/3AS, f3: 5AS, 3AS, 3AS	273	6
F14.5L	f1: 3AS, f2: 16AS	95	2
H3L	f1: 80AS (H4L.5 bic), f2: 6AS, f3: 10AS	364	3
A2L	-	50	-
A14.5L	-	55	-
C5L	f1:198AS (C4L.5 bic) , f2: 12AS, f3: 6AS	931	3
		mean	median
	all	258.32	187
	mean of potential uORF containing l variants	330.625	276.5
	mean of variants without extra ORF	129.778	68

## Sheet: Table S7
Supplementary Table S7. List of the monocistronic VACV transcripts.
Black letters: LoRTIA transcripts with strict criteria; Blue letters: LoRTIA transcripts; Red letters: additional monocistronic transcripts.
C23L		G3L		E1L
C11R		A3L		D8L
C10L		A26L		A50R
VACWR_9		A43R		A18R
VACWR_10		A45R		A15L
VACWR_15		B6R		A10L
C7L		B18R		H7R
C6L		VACVWR_02070		H1L
C5L		C13L		J1R
C4L		B28R		L5R
C3L		F17R		F14.5L
C2L		E7R		C8L
N1L		E8R
N2L		G8R
M1L		G9R
M2L		L1R
K1L		J6R
K2L		H6R
K3L		A34R
K7R		A39R
F1L		A55R
F4L		VACVWR_01840
F5L		B7R
F6L		VACVWR_02060
VACVWR		B25R
F8L		VACVWR_00120
F11L		C1L
F12L		E11L
F13L		I7L
F14L		H3L
F15L		D8L
E2L		D13L
E3L		A2L
E4L		A14.5L
E5R		A17L
E9L		VACVWR_01440
O1L		VACVWR_01450
O2L		VACVWR_01460
I1L
I2L
I3L
I4L
G5.5R
L2R
J2R
H5R
D1R
D5R
D7R
D9R
D12L
A1L
A2.5L
A4L
A5R
A6L
A9L
A12L
A13L
A14L
A16L
A19L
A20R
A27L
A29L
A31R
A33R
A35R
A36R
A37R
VACVWR_161
A40R
A41L
A42R
VACWR_169R
A44L
A46R
A47L
A48R
A49R
A51R
A52R
VACWR_183
B1R
B2R
B5R
B8R
B11R
B12R
B13R
B15R
VACWR_196
B17L
B19R
C12L
VACVWR_210
B29R

## Sheet: Table S8
Supplementary Table S8. List of the complex RNAs.
ORF	Name
A12L	c-A12L-A11R-AT5
A12L	c-A12L-A11R-AT4
A12L	c-A12L-A11R-AT3
A12L	c-A12L-A11R-AT2
A12L	c-A12L-A11R-AT1
A12L	c-A12L-A11R
A14L	c-A14L-A13L-A12L-A11R-AT2
A14L	c-A14L-A13L-A12L-A11R-AT1
A14L	c-A14L-A13L-A12L-A11R
A14L.1	c-A14L.1-A13L-A12L-A11R-AT
A14L.1	c-A14L.1-A13L-A12L-A11R
A19L	c-A19L-A18R-AT
A19L	c-A19L-A18R
A8R	c-A8R-A9L-l
A8R	c-A8R-A9L
A9L	c-A9L-A8R
nc	c-A21L-A20R
E10R	c-E10R-E11L
E11L	c-E11L-E10R
F17R	c F17R-E1L
F17R	c F17R-E1L-AT
nc	c-G3L-G2R
G4L	c-G4L-G2R
G4L	c-G4L-G2R-AT
H3L.5	c-H3L.5-H2R
H3L.5	c-H3L.5-H2R-AT
VACVWR_161	c-VACVWR_l2-A38L
VACVWR_161	c-VACVWR_161-l-A38L
VACVWR_161	c-VACVWR_161-A38L
A37R	c-A37R-VACVWR_161-A38L

## Sheet: Table S9
Supplementary Table S9. Comparison of TSS positions from our experiments and those from previous studies. Summary table of the previously publishes TSSs and the TSSs of this study.
Note	TSS positions transferred from NC006998	TSSs of annotated transcripts	all TSSs detected by LoRTIA plus manual
			289
			1334
			1722
			2078
			2215
			3331
			3693
			3995
			4014
			4099
			4111
			4154
			4294
			4376
Illumina; MA primer extension	4448
Illumina; primer extension	4450	4450	4450
MA Solid 3; MA Solid FL Cage; Solid cage	4451
MA primer extension	4452
MA Solid FL Cage; MA Solid cage	4456
			4508
			4960
MA Solid 3	5061
			5340
Solid FL Cage	5526
Solid FL Cage; Solid cage	5527	5527	5527
MA Illumina	7085
Solid FL Cage	7086	7086	7086
Solid cage	7091
MA Solid cage	7094
Solid cage	7109
Solid cage	7113
MA SOLiD oCAGE 2h CHX	7213
SOLiD oCAGE	7213
		7216	7216
MA Solid 3	7293
MA primer extension	7303
RNA hybridization	7304	7304	7304
MA RNA hybridization	7306
			7448
			7851
			8003
			8179
			8273
			8297
		8414	8414
			8488
			8590
			8863
MA Illumina; MA RNA hybridization; MA primer extension; Solid FL Cage	8933
MA Solid FL Cage; MA Solid cage	8934
		8935	8935
MA RNA hybridization; MA primer extension	8936
MA Solid 3	8937
			9227
		9329	9329
MA Solid 3	9331
MA Solid 3	9409
MA Solid FL Cage	9419
Solid cage; Solid FL Cage	9425	9425	9425
MA Illumina; Solid FL Cage; Solid cage	9428
Illumina	9432
			9555
			9586
			9639
			9825
SOLiD oCAGE	9927
MA SOLiD oCAGE 2h CHX	9927
MA Solid 3	9961
			10061
			10452
			10479
			10603
Illumina; Solid 3; Solid cage	10721	10721	10721
			11143
			11157
		12005	12005
Solid FL Cage	12762
MA Solid FL Cage	12764
Solid FL Cage	12768
Solid cage	12773
Illumina; MA Solid cage	12776
Illumina	12779
MA Illumina; Solid cage	12782
Illumina	12783
Illumina	12786
Illumina	12797
Illumina; Solid cage	13108	13108	13108
MA Solid FL Cage	13109
Solid FL Cage; Solid cage	13110
		13188	13188
Solid 3	13220		13338
			13556
SOLiD oCAGE	15142
SOLiD oCAGE 2h CHX	15142	15142	15142
MA Solid 3	15143
Solid cage	15415
MA Solid cage	15420
			15613
			16061
			16146
			16229
Illumina; Solid cage	16252	16252	16252
MA Solid 3	16262
			16383
			16520
			16753
			16855
			16871
MA Solid 3	16951
Illumina; Solid cage	16959	16959	16959
			17048
			17224
			17296
			17329
			17411
			17571
Solid cage	17654
MA Solid cage	17668
MA Solid FL Cage	17673
MA Illumina	17674
Solid FL Cage	17675
Illumina	17676	17676	17676
MA Solid 3	17680
Solid FL Cage	17681
Solid cage	17684
			18086
			18228
			18271
			18372
		18468	18468
			18564
		18580	18580
			18638
Solid 3; Solid cage	18693	18693	18693
MA Solid FL Cage	18699
			18816
			18865
			18881
			18943
			19016
			19059
			19208
			19283
			19332
			19411
			19492
			19503
		19528	19528
			19781
			19974
			20159
			20289
			20319
			20597
			20698
			20812
			21059
			21072
MA Solid cage	21130
Solid cage	21131
Illumina	21149
		21152	21152
MA Illumina	21154
MA Solid FL Cage	21194
		21299	21299
			21411
			21469
			21555
			21740
			21777
SOLiD oCAGE	21835
		21841	21841
			21877
MA Solid cage	21899
MA Solid FL Cage	21950
		21951	21951
Illumina	21958	21958*	21958*
Illumina	21959
			22081
Solid cage	22229
Solid cage	22230
MA Solid cage	22237
		22245	22245
Illumina	22290	22290	22290
Illumina	22292
Illumina	22298
			22605
			22749
			22784
			22814
Illumina; Solid cage	22897	22897	22897
MA SOLiD oCAGE; MA Solid 3	22900
MA SOLiD oCAGE	22901
MA Solid FL Cage	22903
			23393
			23839
			23988
			24088
SOLiD oCAGE	24275
		24279	24279
MA Solid FL Cage	24362
MA Solid FL Cage	24405
			24454
			24473
Solid cage	24621	24621*	24621*
Solid cage	24622
Solid cage	24624
			24657
			24672
			24712
			24814
			24885
			24944
Solid FL Cage	25042
Illumina	25047	25047	25047
Illumina	25048
Solid cage	25069
Solid cage	25074
Solid cage	25078
Solid cage	25081
Solid cage	25082
Solid cage	25083
Solid cage	25089
Solid cage	25092
Solid cage	25094
Solid FL Cage	25096
Solid cage	25100
MA Solid FL Cage	25102
			25162
			25238
			25269
			25439
			25651
		25899	25899
Illumina; Solid FL Cage; Solid cage	25991	25991	25991
MA Solid 3; Solid FL Cage	25993
			26112
SOLiD oCAGE 2h CHX	26262	26262	26262
			26304
			26367
			26410
			26497
			26649
			27160
			27277
		27319	27319
MA Solid cage	27348
Solid cage	27353
MA Solid FL Cage	27391
MA Solid FL Cage	27392
			27454
			27511
Illumina; Solid cage	27639	27639	27639
MA Solid FL Cage	27646
MA Solid 3	27665
			27739
			27760
		29017	29017
		29474	29474
		29517	29517
MA Solid 3	29535
Solid cage	29780	29780	29780
MA Illumina	29781
MA Illumina	29782
MA Solid 3	29783
Illumina; MA Solid 3; MA Solid FL Cage; Solid cage	29849
Illumina; Solid cage	29850	29850	29850
MA Illumina; MA Solid cage	29851
Illumina; Solid cage	29852
			30034
			30079
			30518
			30609
			30745
			30850
			30885
			30973
			31100
Illumina; MA Solid cage	31129
MA Illumina; Solid cage	31133
Solid cage	31135
Illumina; Solid cage	31138
Illumina; Solid cage	31142
Solid cage	31143
SOLiD oCAGE	31216	31216	31216
Solid FL Cage	31537
		31531	31531
			31443
Solid FL Cage	31538
			31802
			32060
			32248
			32306
			32474
			32645
			32720
		32810	32810
Solid cage	33019
MA Solid FL Cage	33021
MA Solid cage	33026
Solid cage	33027
			33055
MA Solid FL Cage	33078
MA Solid FL Cage	33083
MA Illumina	33113
Illumina	33114
Illumina	33116
Illumina	33117
Illumina	33119
Illumina	33121
Illumina	33128
			33193
			33289
			33349
			33366
			33416
			33481
			33704
			33722
			33736
Illumina	33978
Illumina; Solid cage	33981	33981	33981
MA Solid FL Cage	33987
			34046
			34080
			34127
			34218
			34255
			34297
			34466
			34536
			34705
			34759
			34925
MA Solid cage	34973
MA Solid FL Cage; Solid cage	34975
Illumina; Solid cage	34977	34977	34977
Illumina	35037	35037	35037
Illumina	35038
Illumina	35040
		35140	35140
			35221
MA Solid FL Cage	35226
			35263
MA Illumina; MA Solid cage	35290
Solid FL Cage	35292	35292	35292
Solid FL Cage	35297
			35490
		35515	35515
			35697
			35756
			35807
MA Solid cage	35869
		35885	35885
MA Solid 3	35887
			35954
			36201
Solid FL Cage	36263
			37734
			38019
			38043
			38142
			38166
			38379
			38509
			38607
			38668
		38877	38877
Solid FL Cage	38967
Illumina; Solid FL Cage; Solid cage	38968	38968	38968
Solid FL Cage	38969
MA Solid 3	38972
Solid FL Cage	38974
Solid FL Cage	38975
			39094
			39268
			39397
			39458
			39470
		39648	39648
			39725
			39777
			39808
			39831
			40037
			40055
		40104	40104
			40162
			40195
			40271
			40565
			40719
			40798
		40909	40909
Illumina; Solid cage	40916
Solid FL Cage	40917
MA Illumina; MA Solid FL Cage; MA Solid cage	40918
MA Solid 3	40919
			40998
			41061
		41195	41195
			41310
			41420
			41432
			41453
			41529
			41602
			41869
		42007	42007
			42052
		42057	42057
			42234
			42270
Illumina	42312
Illumina; Solid cage	42314	42314	42314
MA Solid FL Cage	42318
Solid FL Cage	42319
			42365
MA Solid 3	42392
		42495	42495
Illumina	42521
MA Illumina	42522
Solid cage	42528
Illumina; MA Solid cage	42531
Illumina	42532
MA Solid FL Cage	42538
Solid FL Cage	42543
Solid cage	42545
		42556	42556
		42588	42588
			42965
MA Solid 3	43011
		43030	43030
Solid cage	43058
Solid cage	43085
MA Solid cage	43090
			43117
			43187
			43426
		43537	43537
			43603
			43676
Illumina; Solid cage	43761	43761	43761
MA Solid FL Cage	43767
MA Solid 3	43775
		43805	43805
			43873
			44006
			44023
			44069
			44083
			44191
			44257
			44325
			44434
			44653
			44683
			44730
			44758
			44780
			44847
			45073
			45358
MA Solid cage	45552
			45559
MA Solid 3	45625
		45721	45721
		45722
MA Solid FL Cage	45728
			46301
			47104
			47158
Illumina	47764
Illumina	47765
		47780	47780
MA Illumina	47784
MA Solid cage	47822
Solid cage	47823
Solid cage	47824
MA Solid FL Cage	47825
			47894
			48018
			48051
			48075
		48242	48242
			48256
			48313
Solid cage	48480
Illumina; Solid FL Cage; Solid cage	48483	48483	48483
MA Solid 3	48485
			48787
Solid FL Cage	48489
Solid FL Cage	48490
Solid cage	48546
Solid cage	48549
SOLiD oCAGE			49255
	49267	49267	49267
Solid FL Cage	49307
Illumina	49310	49310	49310
MA Solid FL Cage	49311
Illumina; MA Solid 3; MA Solid cage	49313
MA S1 nuclease mapping; MA primer extension	49314
MA S1 nuclease mapping; MA primer extension	49316
Solid FL Cage	49317
		49383	49383
			49482
			49633
			49745
			49923
			50100
			50339
SOLiD oCAGE	50414		50414
MA SOLiD oCAGE 2h CHX	50458
		50467	50467
			52195
		52286	52286
			52427
		52709	52709
			52799
		52853	52853
		52906
			52973
			52996
			53442
			53649
			54031
			54173
			54213
			55171
			55458
			55612
			56172
		56184	56184
SOLiD oCAGE	56500
S1 nuclease pping; Solid cage	56763	56763	56763
MA Solid 3	56764
MA S1 nuclease mapping; MA Solid cage	56765
Solid cage	56766
			56791
			57065
			57186
			57414
			57431
			57466
		57537	57537
			57815
			57824
		57865	57865
			57923
			57928
			57938
			57992
			58028
			58189
		58242	58242
			58275
			58289
			58386
			58472
			58605
			58785
			58851
			58902
			58926
			58975
		59004	59004
			59063
			59078
		59155	59155
			59211
			59250
			59276
			59334
		59349	59349
			59421
MA Solid FL Cage	59451
Illumina; Solid cage	59460	59460	59460
			59538
		59565	59565
			59627
			59666
			59727
			59781
		59818	59818
			59835
			59855
		59910	59910
			60022
			60042
			60131
			60169
			60213
		60240	60240
			60284
			60342
		60415	60415
			60429
			60473
			60528
			60540
		60599	60599
			60869
		60911	60911
			61265
			61378
			61454
			61474
			61512
			61542
			61573
		61665	61665
			61706
			61807
		61868	61868
Solid cage	61949
MA Solid cage	61952
Solid cage	61953
Solid cage	61958
Illumina; Solid cage	61972	61972	61972
Solid cage	61973
MA Illumina; MA S1 nuclease mapping; MA Solid 3; MA Solid FL Cage; Solid cage	61974
Solid cage	62010
			62453
			62516
			63329
			63452
			63585
MA Solid FL Cage	63768
MA Illumina; MA S1 nuclease mapping; MA Solid 3; MA Solid FL Cage; MA Solid cage	64360
			64253
		64360	64360
MA S1 nuclease mapping	64361
MA Solid cage	65153
		65825	65825
			66056
			66318
			66951
		67019	67019
			67117
			69386
			70184
			70375
MA Solid 3	70581
Solid cage	70582	70582	70582
			70585
			70762
Solid 3	71172	71172*	71172*
			72095
			71583
			71802
MA Solid 3	72087
Solid cage	72095	72095*	72095*
Solid cage	72100
			72105
		72191	72191
			72394
			73058
		73317	73317
			73373
MA Solid 3	73394
MA Solid FL Cage	73488
Solid cage; Solid FL Cage	73492	73492	73492
Solid cage	73496
SOLiD oCAGE			73886
	73513
			74210
		75302	75302
		75491	75491
		75658	75658
		75740	75740
			75852
			75875
			75968
			76025
			76198
			76254
			76561
		77128	77128
			77606
			77723
			77748
			77799
Solid FL Cage	77900
MA Solid 3	77901
MA Solid FL Cage	77902
Solid cage; Solid FL Cage	77903	77903	77903
Solid cage	77904
Solid FL Cage	77906
			77995
		78762	78762
			79242
			79630
			79821
			79880
			79939
			80059
			80272
			80350
			80378
			80527
			80544
			80637
MA Solid 3	80811
MA Solid FL Cage	80817
Solid cage; primer extension	80823	80823	80823
Solid cage	80826
			80838
			80905
			80927
			81281
			81329
			81375
MA Solid FL Cage	81408
Solid FL Cage	81410
Solid cage	81412	81412	81412
Solid cage	81423
			81424
			81665
			81986
MA S1 nuclease mapping, rimer extension	82145
MA Solid FL Cage	82147
S1 nuclease pping, rimer extension; Solid cage	82148	82148	82148
			82276
			82418
			82434
			82580
		82656	82656
			82744
			82778
MA Solid FL Cage	83397
Illumina	83401	83401*	83401*
Illumina; S1 nuclease pping, rimer extension; Solid cage	83403	83403	83403
MA Solid 3	83429
MA S1 nuclease mapping	83437
MA S1 nuclease mapping	83438
			83466
			84045
			85197
			86393
			87138
			87161
			87470
			87612
			87781
		88724	88724
			87875
			88082
			88182
			88266
			88308
			88592
			89198
			89243
			89372
		89404	89404
		89766	89766
			91876
MA SOLiD FLCAGE	91891
Illumina CAGE; SOLiD oCAGE; Solid 3; SOLiD FLCAGE	91898	91898	91898
MA S1 nuclease mapping; MA in vitro transcription	91899
			91934
			92027
			92060
			92095
			92134
		92183	92183
		92292	92292
		92308	92308
			92366
		92384	92384
		92408	92408
		92438	92438
		92452	92452
			92612
			92784
			92944
			93002
			93089
			93370
			93440
			93523
			93567
			93629
			93707
			93778
		93793	93793
			93863
MA SOLiD FLCAGE	94034
MA S1 nuclease mapping; MA Solid 3	94039
Illumina CAGE; S1 nuclease pping, rimer extension	94040	94040	94040
MA Illumina CAGE; MA S1 nuclease mapping	94041
MA S1 nuclease mapping, rimer extension	94042
			94094
			94109
			94448
			94481
			94729
			94959
			95859
			95916
			96085
		97189	97189
MA S1 nuclease mapping, rimer extension	97664
MA S1 nuclease mapping, rimer extension	97667
		97669	97669
			97981
MA S1 nuclease mapping, rimer extension	98374
MA Illumina CAGE	98377
SOLiD FLCAGE	98378	98378	98378
Illumina CAGE; MA S1 nuclease mapping, rimer extension	98379
			99769
			99940
			100057
			100452
			101128
SOLiD oCAGE			101260
	101719
			101904
			102071
			102224
			102560
			102587
MA S1 nuclease mapping; MA S1 nuclease mapping, rimer extension	102709
		102710	102710
MA SOLiD oCAGE	102711
MA S1 nuclease mapping	102714
MA Illumina CAGE; MA S1 nuclease mapping, rimer extension; MA SOLiD oCAGE	102715
MA SOLiD oCAGE; MA Solid 3	102716
			102823
			102895
			103339
			103648
			103744
			103798
			103963
			104027
			104057
MA S1 nuclease mapping, rimer extension	104077
MA SOLiD FLCAGE	104106
MA S1 nuclease mapping; MA S1 nuclease mapping, rimer extension; SOLiD FLCAGE	104112
Illumina CAGE; S1 nuclease pping; S1 nuclease pping, rimer extension; Solid 3; SOLiD oCAGE	104113	104113	104113
MA S1 nuclease mapping, rimer extension	104115
Illumina CAGE; MA SOLiD oCAGE	104119
SOLiD oCAGE	104122
		104189	104189
			104295
			104659
			105543
			105627
			106199
			106358
			107202
		107324	107324
		107362	107362
			107431
			107536
			107710
		107808	107808
			107907
			107960
			108012
			108102
			108178
			108267
SOLiD oCAGE	108296
MA Solid 3	108301
S1 nuclease pping, rimer extension; SOLiD FLCAGE	108302	108302	108302
MA Illumina CAGE; MA S1 nuclease mapping; SOLiD oCAGE	108303
MA SOLiD FLCAGE; MA SOLiD oCAGE	108304
MA S1 nuclease mapping; MA S1 nuclease mapping, rimer extension; SOLiD oCAGE	108306
MA S1 nuclease mapping, rimer extension	108309
			108367
			108453
			108570
			108618
			108699
			108879
			108978
SOLiD oCAGE		109650	109650
	109960
			109951
		109995	109995
			110043
			110091
		110464	110464
		110690	110690
			110711
			110721
			110846
			110897
			110912
			110989
		111055	111055
		111192	111192
		111223	111223
			111254
		111491	111491
		111618	111618
			111676
			111689
			111807
			111907
			111993
			112098
			112197
			112282
			112350
			112514
			112572
			112723
			112885
		113338	113338
			113627
			113788
			114036
			114076
		114233	114233
SOLiD oCAGE	114262
MA SOLiD FLCAGE	114263
Illumina CAGE; MA SOLiD oCAGE; SOLiD FLCAGE	114266
SOLiD FLCAGE	114267	114267	114267
MA Illumina CAGE; MA Solid 3	114268
SOLiD oCAGE	114270
			114292
			114356
			114414
Illumina CAGE; SOLiD oCAGE; Solid 3	114551	114551	114551
			114552
MA SOLiD FLCAGE	114557
			114639
			114644
			114705
			114713
			114781
			114957
			115229
		115887	115887
			115977
			116045
		117920	117920
Illumina CAGE; Solid 3; SOLiD oCAGE	118076	118076	118076
SOLiD oCAGE	118078
MA SOLiD oCAGE	118079
SOLiD oCAGE	118080
			118361
			118440
			118511
			118585
			118917
			118982
			119053
			119066
			119155
			119229
		119303	119303
			119420
			119611
			119646
			119927
			120095
			120507
			120962
			121041
			121137
			121309
			121374
			121416
			121482
			121713
			121740
			121759
		121805	121805
			121907
		121969	121969
			122058
			122095
			122113
			122146
			122247
			122270
			122326
		122367	122367
		122475	122475
		122554	122554
			122581
			122619
		122692	122692
			122705
		122739	122739
			122773
			122809
			122824
		122859	122859
		122951	122951
			122957
			122984
			123028
		123039	123039
		123091	123091
		123173	123173
			123189
		123244	123244
			123310
			123330
		123375	123375
		123393	123393
			123408
			123424
			123461
		123502	123502
		123584	123584
			123630
			123654
			123698
		123712	123712
			123818
			123848
			123885
		123908	123908
			124005
			124064
			124077
		124118	124118
			124249
		124327	124327
		124349	124349
			124452
			124570
			124803
			125002
			125287
		125425	125425
			125683
MA S1 nuclease mapping; MA primer extension	125887
MA Solid 3	125888
MA S1 nuclease mapping; MA primer extension	125889
			125890
		125982	125982
MA Solid 3	126041
			126061
			126164
		126427	126427
			126679
			126835
			127105
		127720	127220
			127252
			127462
			127720
			127841
		128011	128011
			128353
SOLiD oCAGE		129114	129114
	129188
			129659
Solid 3	130143	130143	130143
			130491
			131001
Illumina CAGE	131207
Illumina CAGE	131209
Illumina CAGE	131212
Illumina CAGE	131216
Illumina CAGE	131218
Illumina CAGE	131221
Illumina CAGE	131224
Illumina CAGE	131225
Illumina CAGE	131228
Illumina CAGE	131255
	131257
SOLiD oCAGE
	131321
SOLiD FLCAGE			131322
			132607
			132741
			132758
			133681
			133756
			134735
		135189	135189
		135358	135358
		135552	135552
			135615
			135987
			136180
		136601	136601
			137279
		137456	137456
			138267
			138335
			138487
			138523
			138604
			138858
			138909
			139147
			139329
			139721
			139727
		139840	139840
			139994
			140236
			140336
			140426
		140452	140452
		140653	140653
			140787
		141146	141146
			141228
MA Illumina CAGE			141312
	141829
SOLiD FLCAGE; Solid 3; SOLiD oCAGE	141831	141831	141831
MA Illumina CAGE; MA SOLiD oCAGE	141832
			141871
			141900
			141919
			141948
			141971
MA SOLiD FLCAGE	142122
SOLiD FLCAGE	142123
MA Solid 3	142124
MA Illumina CAGE	142127
Illumina CAGE	142128
		142129	142129
		142161	142161
			142193
			142325
			142361
			143215
Solid 3	143387	143387	143387
SOLiD FLCAGE	143388
MA Illumina CAGE; MA SOLiD FLCAGE; MA SOLiD oCAGE	143389
SOLiD FLCAGE	143391
		143476	143476
		143655	143655
		143753	143753
		143883	143883
		144015	144015
			144085
			144113
			144195
			144475
			144518
Illumina CAGE; Solid 3	144557	144557	144557
			144706
			144731
			144931
			144944
			144986
SOLiD oCAGE	145015
SOLiD oCAGE	145027
SOLiD oCAGE	145042
SOLiD FLCAGE	145044
SOLiD FLCAGE	145095
MA SOLiD FLCAGE	145096
			145125
SOLiD FLCAGE	145147
MA Illumina CAGE	145152
Illumina CAGE	145154	145154	145154
Illumina CAGE	145155
			145241
			145282
SOLiD oCAGE	145328
		145361	145361
			145422
			145461
			145475
			145493
			145522
			145589
			145614
			145788
			145811
Solid 3; SOLiD FLCAGE	145873	145873	145873
MA SOLiD FLCAGE	145874
SOLiD FLCAGE	145879
			146049
			146134
			146180
		146448	146448
			146460
			146637
		146767	146767
MA SOLiD oCAGE 2h CHX	146780
SOLiD oCAGE	146780
		146785	146785
	146890
			146997
			147083
		147197	147197
			147301
			147315
			147827
			147934
			147958
			148855
MA Solid 3	149036
SOLiD FLCAGE	149040
Illumina CAGE	149041	149041	149041
MA SOLiD FLCAGE	149043
SOLiD oCAGE	149058
			149159
			149212
			149223
			149472
			149692
			149821
Illumina CAGE; SOLiD FLCAGE	150350	150350	150350
SOLiD FLCAGE	150356
			150386
		150450	150450
		150712	150712
		150877	150877
		150880
		150891	150891
		151228	151228
SOLiD oCAGE	151493	151493	151493
		151613	151613
SOLiD oCAGE	151630
			151782
			152062
			152156
			152177
			152350
			152442
			152478
			152620
			152706
Illumina CAGE	152869	152869*	152869*
Illumina CAGE; SOLiD FLCAGE	152870	152870	152870
Solid 3; SOLiD FLCAGE	152871
		152901	152901
			153175
Illumina CAGE; Solid 3	153260
Illumina CAGE	153262	153262	153262
			153405
			153495
			153509
			153905
SOLiD oCAGE	154247
		154701	154701
		154815	154815
Illumina CAGE; Solid 3	154829	154829	154829
		154897	154897
			155043
			155067
			155403
Illumina CAGE	155464
Illumina CAGE	155473
		155542	155542
SOLiD FLCAGE	155543
SOLiD FLCAGE	155548
SOLiD FLCAGE	155950
Solid 3	156080
		156082*	156082*
		156336	156336
Illumina CAGE	157781
Illumina CAGE	157782	157782	157782
			158065
			158449
			158575
SOLiD FLCAGE	158759
Solid 3	158842
Illumina CAGE	158848	158848	158848
			158963
		159193	159193
SOLiD oCAGE	159414
SOLiD oCAGE	159437
Solid 3	160538
Illumina CAGE	160549	160549*	160549*
Illumina CAGE	160554
		160555	160555
			160597
SOLiD oCAGE	161182
SOLiD oCAGE	161193
			161546
SOLiD FLCAGE	162297
Illumina CAGE; Solid 3	162303	162303	162303
			162604
		162710	162710
		162855	162855
SOLiD oCAGE	162966	162966	162966
			163020
		163095	163095
			163131
			163158
Solid 3	163212
SOLiD oCAGE	163260
Illumina CAGE; SOLiD oCAGE	163264
Illumina CAGE; SOLiD oCAGE	163267
		163269	163269
		163347	163347
			163453
			163587
			163692
			163724
			163854
Illumina CAGE	163981
Illumina CAGE; SOLiD FLCAGE	163982	163982	163982
SOLiD FLCAGE	163984
Illumina CAGE; Solid 3	163985
SOLiD FLCAGE	163992	164258	164258
			164538
SOLiD FLCAGE	164893		164863
Solid 3	164955
		164972	164972
			165883
			165981
			166005
			166105
			166223
			166502
			166907
Solid 3	168408
Illumina CAGE; S1 nuclease pping	168432
S1 nuclease pping	168433
		168434	168434
			168492
			168749
			169367
Solid 3	169443
SOLiD FLCAGE	169495	169495*	169495*
Illumina CAGE	169497
		169500	169500
		169735	169735
		169784	169784
Solid 3	170644
SOLiD FLCAGE	170669
Illumina CAGE; SOLiD FLCAGE	170670	170670	170670
		170784	170784
			170811
			170882
			170934
		171214	171214
			171252
			171468
SOLiD oCAGE 2h CHX, SOLiD oCAGE	171564	171564	171564
			171670
SOLiD FLCAGE	172274
Solid 3	172316
Illumina CAGE	172328	172328	172328
SOLiD FLCAGE	172636
Illumina CAGE; Solid 3	172646	172646	172646
			172748
			173037
			173150
		173366	173366
Solid 3	173514
SOLiD FLCAGE	173518
SOLiD FLCAGE	173519
SOLiD FLCAGE	173520
SOLiD FLCAGE	173521
Illumina CAGE	173525
Illumina CAGE	173527
Illumina CAGE	173528	173528	173528
			173601
			173637
			173726
			173893
			173917
			173931
			174046
			174117
			174223
			174446
SOLiD FLCAGE	174550
Illumina CAGE	174567
Illumina CAGE	174573
SOLiD FLCAGE	174649
		174677	174677
			175038
		175236	175236
			175532
			175722
			175850
			176322
			176500
			176690
			177203
Illumina CAGE	177297
Solid 3	177304	177304	177304
		177401*	177401*
		177405	177405
			177548
			177823
SOLiD FLCAGE	179207
SOLiD FLCAGE	179208
Solid 3	179213
Illumina CAGE	179214	179214	179214
			179462
			179532
			179980
			180172
			180251
		180334	180334
SOLiD oCAGE 2h CHX, SOLiD oCAGE	180336
		180585	180585
			181698
		181855	181855
			182372
		182621	182631
SOLiD oCAGE; Solid 3	182631	182631*	182631*
			182750
		183778	183778
			183847
		183871*	183871*
			184578
			184828
			185115
			185250
			185334
		185464	185464
Solid 3	185480
		185560	185560
			185662
Solid 3	185952
RNA hybridization	185953
		185954	185954
RNA hybridization	185956
			186026
			186299
			186401
		186475	186475
			186592
			186616
			186710
			186886
			187038
			187441
RNA hybridization	187585	187585	187585
RNA hybridization	187587
Solid 3	187598
		187673	187673
		187803	187803
		189362	189362
			189549
			189929
			190381
Solid 3	190438
		190439	190439
			190513
			190595
			190735
			190778
			190790
			190875
			190894
			191196
			192100
			192317
			193167
			193555
			194775

## Sheet: Table S10
Supplementary Table S10. List of genes with newly identified TATA boxes.
The table contains the genomic location of genes, TATA-box sequences and their distances from the TSSs.
					distance from TSS
Transcript	Start	End	Strand	TATAbox	all	non truncated	5' truncated (.5)
C19.5L	7266	7261	-	ATATAA	49		49
C10L.5	8454	8449	-	ATATAA	40		40
C10L	9414	9409	-	TAAATA	84	84
VACWR_15	13206	13201	-	CTATAA	96	96
C4L.5	18669	18664	-	ATATAA	89		89
C2L	21171	21166	-	ATATAA	18	18
nc-C2L	21350	21345	-	CCTATA	50	50
C1L.7	21888	21883	-	CTATAT	47		47
N1L	22265	22260	-	ATAAAA	19	19
M1L	24364	24359	-	ATAAAA	84	84
K2L	27343	27338	-	ATAAAA	23	23
K4.5L	29085	29080	-	ATAAAA	67		67
F1L	31313	31308	-	TAAAAG	96	96
F2L	31623	31618	-	GTATAT	91	91
F3L.5	32905	32900	-	ATATAA	95		95
F5L	35032	35027	-	GTATAA	54	54
F6L	35319	35314	-	ATAAAT	26	26
F7L	35549	35544	-	GTATAT	33	33
F13L.5	42078	42073	-	GTATAA	71		71
F13L	42078	42073	-	GTATAA	20	20
F14.5L-s	42543	42538	-	TAAAAG	47		47
F14.5L	42630	42625	-	CTATAT	72		72
E2L.5	45771	45766	-	CTATAT	50		50
E3L.5	48327	48322	-	ATAAAG	85		85
E4L.7	49328	49323	-	ATATAA	61		61
O1L.2	57893	57888	-	ATAAAA	28		28
O1L.7	59041	59036	-	CTATAT	37		37
O2L.9	59865	59860	-	TAAATA	47		47
O2L	59993	59988	-	CTATAT	81	81
I1L.7	60449	60444	-	ATAAAA	34		34
I1L	60932	60927	-	TAAAAG	20	20
I3L.5	61688	61683	-	ATAAAT	23		23
I6L	65901	65896	-	ATATAA	75	75
G4L	72263	72258	-	GTATAA	71	71
H3L.5	88796	88791	-	ATAAAG	72		72
H3L	89427	89422	-	GTATAT	22	22
D12L.5	107904	107899	-	TATAAG	96		96
D13L.5	109714	109709	-	ATATAA	64		64
D13L	110089	110084	-	ATAAAG	93	93
A1L	110488	110483	-	GTATAA	23	23
A2L	111209	111204	-	ATAAAA	16	16
A2L-l	111305	111300	-	CTATAT	81	81
A6L	115960	115955	-	ATATAA	72	72
A9L	119317	119312	-	TAAATA	13	13
A10L-nc	121991	121986	-	GTATAT	21	21
A12L.1	123007	123002	-	ATAAAA	56		56
A17L.5	126061	126056	-	CTATAT	79		79
A18R	127778	127773	-	TAAATA	57	57
A19L	128096	128091	-	CTATAT	84	84
VACVWR_147.5	137556	137551	-	TAAATA	100		100
A26L.5	139863	139858	-	ATAAAA	23		23
A30.5L	142215	142210	-	ATAAAA	53		53
VACWR207	182638	182633	-	TATATA	16	16
E6R-nc	50419	50424	+	GTATAA	48	48
E8R	52632	52637	+	ATATAA	77	77
E8R-s	52789	52794	+	GTATAA	64	64
G8R	75282	75287	+	TAAATA	20	20
G9R	75409	75414	+	GTATAT	82	82
L4R	78722	78727	+	ATATAA	40	40
J4R.5	82592	82597	+	TATAAC	65	65
H5R.5	92164	92169	+	TAAAAG	20		20
H6R	92379	92384	+	TAAAGG	29	29
H7R.5	93740	93745	+	TATAAG	54		54
D3R.5	97094	97099	+	TAAAGG	95		95
D5R	98317	98322	+	CTATAA	61	61
A20R.5	129015	129020	+	GTATAT	100		100
A34R-l1	143417	143422	+	ATAAAT	59	59
A36R.5	145299	145304	+	ATAAAG	63		63
VACWR161-l	146735	146740	+	ATAAAA	32	32
VACWR161	146735	146740	+	ATAAAA	50	50
A42R	150359	150364	+	GTATAT	91	91
A43R	150857	150862	+	ATAAAA	23	23
A43R.5	151207	151212	+	ATATAA	22		22
VACWR_169R.5	151553	151558	+	GTATAA	61	61
A45R	152808	152813	+	CTATAT	93	93
A49R	155471	155476	+	GCTATA	71	71
A51R	157684	157689	+	ATAAAA	98	98
VACWR183-l	162774	162779	+	TATATA	81	81
VACWR-183	162946	162951	+	ATAAAG	20	20
B1R.5	164224	164229	+	ATATAA	35		35
B8R.5	170760	170765	+	TATAAG	25		25
B8R.2	171133	171138	+	TGTATA	82		82
B9R	171545	171550	+	ATAAAA	19	19
B12R	173325	173330	+	GTATAA	41	41
B18R	177337	177342	+	GTATAT	68	68
C13L	183838	183843	+	GTATAA	33	33
C10L.5	186435	186440	+	ATATAA	41		41
B25.5R	187648	187653	+	ATATAA	25		25

[truncated: 4 more sheets: Table S11, Table S12, Table S13, Table S14]
